# Supplementary material for: (Methano­lato-κO)[N′-(3-meth­oxy-2-oxidobenzyl­idene-κO 2)-4-nitro­benzo­hydrazidato-κ2 N′,O]oxidovanadium(V)
Source: Acta Crystallogr Sect E Struct Rep Online. 2011 Oct 5;67(Pt 11):m1495. doi: 10.1107/S1600536811040207 (PMC3246927; doi:10.1107/S1600536811040207)
Supplement: Supplementary file 2 [file e-67-m1495-Isup2.hkl]

# 
# h,k,l, Fc-squared, Fo-squared, sigma(Fo-squared) and status flag 
# 
data_I
_shelx_title ' test_0m in P-1' 
_shelx_refln_list_code          4 
_shelx_F_calc_maximum      233.46 
_exptl_crystal_F_000       420.00 
_reflns_d_resolution_high  0.7829 
 
loop_ 
 _symmetry_equiv_pos_as_xyz 
 'x, y, z' 
 '-x, -y, -z' 
 
_cell_length_a     6.4103 
_cell_length_b    10.2531 
_cell_length_c    13.4904 
_cell_angle_alpha  71.111 
_cell_angle_beta   87.998 
_cell_angle_gamma  86.473 
 
_shelx_F_squared_multiplier     1.000 
 
loop_ 
 _refln_index_h 
 _refln_index_k 
 _refln_index_l 
 _refln_F_squared_calc 
 _refln_F_squared_meas 
 _refln_F_squared_sigma 
 _refln_observed_status 
   1   0   0      135.36      150.81      2.81 o 
   2   0   0     1195.44     1299.79     13.32 o 
   3   0   0      251.46      265.31      6.09 o 
   4   0   0      115.08      113.41      4.53 o 
   5   0   0       86.17       86.42      5.45 o 
   6   0   0      615.40      602.58     15.44 o 
  -7   1   0        1.40        8.65      5.56 o 
  -6   1   0       12.25       15.86      4.13 o 
  -5   1   0      319.70      316.99     10.09 o 
  -4   1   0      252.26      250.64      8.95 o 
  -3   1   0      195.30      216.62      7.20 o 
  -2   1   0      400.32      380.59      6.09 o 
  -1   1   0     4521.16     5076.74    141.45 o 
   1   1   0      144.13      145.77      3.05 o 
   2   1   0      133.42      136.82      5.56 o 
   3   1   0      154.10      151.04      4.77 o 
   4   1   0      330.91      318.54      7.65 o 
   5   1   0      175.82      181.43      7.83 o 
   6   1   0      184.16      168.24     10.81 o 
   7   1   0       30.26       25.94      6.79 o 
  -6   2   0      161.05      165.58      8.88 o 
  -5   2   0      145.29      153.16      7.56 o 
  -4   2   0        2.87        4.63      2.40 o 
  -3   2   0        6.90        1.01      1.52 o 
  -2   2   0       30.60       22.41      1.95 o 
  -1   2   0     2517.95     2629.90     58.99 o 
   0   2   0      795.17      785.94      8.36 o 
   1   2   0     1065.59     1165.93     30.27 o 
   2   2   0      191.26      197.00      4.69 o 
   3   2   0      597.41      606.12      9.67 o 
   4   2   0       56.27       57.76      4.37 o 
   5   2   0      150.64      162.63      7.20 o 
   6   2   0      165.73      169.56      8.76 o 
   7   2   0       20.13       26.92      9.57 o 
   8   2   0        0.81        4.32      6.18 o 
  -6   3   0        1.09       -3.09      3.06 o 
  -5   3   0       22.12       24.26      4.13 o 
  -4   3   0      531.41      531.78     18.53 o 
  -3   3   0       30.24       32.58      2.56 o 
  -2   3   0     1766.22     1785.51     19.96 o 
  -1   3   0       10.07       14.82      2.04 o 
   0   3   0     1870.47     1955.63     18.18 o 
   1   3   0      945.86     1054.85     12.30 o 
   2   3   0     1719.04     1738.65     20.84 o 
   3   3   0       46.82       89.57      6.18 o 
   4   3   0      116.31      130.78      5.88 o 
   5   3   0       51.72       52.33      5.48 o 
   6   3   0        6.77       11.63      4.63 o 
   7   3   0       16.32       19.28      4.90 o 
   8   3   0       39.06       42.04     11.12 o 
  -7   4   0        0.66        7.41      6.79 o 
  -6   4   0       29.28       32.74      8.65 o 
  -5   4   0      503.08      474.49     13.34 o 
  -4   4   0       96.50      103.02      6.38 o 
  -3   4   0      437.35      398.21     10.05 o 
  -2   4   0     2220.40     2269.24     37.51 o 
  -1   4   0      236.39      235.37      5.39 o 
   0   4   0     1629.11     1613.44     17.00 o 
   1   4   0      697.69      732.75     10.51 o 
   2   4   0      313.34      323.12      8.72 o 
   3   4   0      930.65      925.42     13.71 o 
   4   4   0     1770.13     1742.63     21.76 o 
   5   4   0     1037.49     1020.55     47.87 o 
   6   4   0      104.36      115.03      7.86 o 
   7   4   0       21.83       23.28     10.50 o 
  -7   5   0        4.78        8.65      6.79 o 
  -6   5   0       16.58       13.59      7.41 o 
  -5   5   0        8.69       12.72      7.41 o 
  -4   5   0      170.35      182.13      9.88 o 
  -3   5   0       67.18       69.62      5.48 o 
  -2   5   0        2.91        4.85      2.81 o 
  -1   5   0      203.37      189.96      6.05 o 
   0   5   0       91.00       82.77      3.96 o 
   1   5   0      120.29      113.96      4.63 o 
   2   5   0     2242.25     2304.63     26.49 o 
   3   5   0      462.99      451.18      9.90 o 
   4   5   0       71.38       78.43      6.11 o 
   5   5   0        0.49        3.21      3.08 o 
   6   5   0        2.10        6.40      4.00 o 
   7   5   0       93.90      106.41      8.76 o 
  -6   6   0       12.65       14.21      7.41 o 
  -5   6   0        5.03        0.00      4.94 o 
  -4   6   0        1.76       -3.19      2.51 o 
  -3   6   0       50.87       54.46      5.24 o 
  -2   6   0      556.22      545.34     24.09 o 
  -1   6   0        3.05        2.22      2.17 o 
   0   6   0     1005.45     1013.51     14.63 o 
   1   6   0      262.28      277.17      7.44 o 
   2   6   0       31.37       30.93      3.32 o 
   3   6   0      478.25      467.97     10.63 o 
   4   6   0      613.71      597.09     16.31 o 
   5   6   0       12.97       12.50      5.87 o 
   6   6   0      122.82      129.27     10.81 o 
   7   6   0        7.67       14.23     12.05 o 
  -6   7   0        0.17       10.50      7.41 o 
  -5   7   0        5.79        6.18      6.18 o 
  -4   7   0       48.87       53.35      5.93 o 
  -3   7   0      194.33      215.11     13.28 o 
  -2   7   0        2.40        0.35      2.96 o 
  -1   7   0      143.64      143.65     12.97 o 
   0   7   0       44.28       52.38      4.26 o 
   1   7   0      419.14      384.21      9.72 o 
   2   7   0      571.51      549.19     11.86 o 
   3   7   0       26.36       28.64      3.97 o 
   4   7   0      149.98      127.45      8.11 o 
   5   7   0       64.17       83.92     13.90 o 
   6   7   0       49.96       53.51      7.27 o 
  -5   8   0        1.25        6.18      6.79 o 
  -4   8   0        0.90        0.00      5.56 o 
  -3   8   0        7.65       12.85      4.11 o 
  -2   8   0      136.13      135.12      7.66 o 
  -1   8   0        5.31        4.18      3.25 o 
   0   8   0      630.80      629.67     15.58 o 
   1   8   0      106.27      111.67      6.07 o 
   2   8   0       14.80       17.42      3.52 o 
   3   8   0       66.64       80.75      5.76 o 
   4   8   0      107.79      106.65      8.11 o 
   5   8   0       62.64       69.07      7.66 o 
   6   8   0      151.69      152.96     10.51 o 
  -5   9   0        6.13        6.79      8.03 o 
  -4   9   0        9.52       15.44      8.03 o 
  -3   9   0       14.01        6.34      4.94 o 
  -2   9   0        0.11        5.27      3.54 o 
  -1   9   0       51.07       59.39      7.72 o 
   0   9   0       43.94       41.86      5.60 o 
   1   9   0      106.10       98.46      6.24 o 
   2   9   0      207.19      224.01      8.79 o 
   3   9   0       36.07       42.22      6.38 o 
   4   9   0       67.38       59.27      7.39 o 
   5   9   0      128.84      133.15      9.93 o 
  -4  10   0        3.71        6.79      8.03 o 
  -3  10   0       47.04       45.09     11.12 o 
  -2  10   0       20.16       22.70      5.03 o 
  -1  10   0       63.90       55.08      6.79 o 
   0  10   0        1.95        6.14      3.73 o 
   1  10   0       74.26       80.64      8.96 o 
   2  10   0        3.59        2.40      3.72 o 
   3  10   0      216.98      217.08     11.86 o 
   4  10   0       32.47       40.37      6.96 o 
   5  10   0       50.90       66.01      8.32 o 
  -3  11   0        5.40        0.62      7.41 o 
  -2  11   0       20.65       17.77      5.48 o 
  -1  11   0       12.50       19.99      5.24 o 
   0  11   0       45.53       53.00      7.10 o 
   1  11   0        1.33        2.50      3.81 o 
   2  11   0      166.14      168.76     10.54 o 
   3  11   0       17.38       19.47      6.06 o 
   4  11   0       37.86       45.94      7.66 o 
  -1  12   0        5.64        4.59      6.79 o 
   0  12   0        7.62       17.91      5.60 o 
   1  12   0       37.92       49.73      7.27 o 
   2  12   0        4.66       11.74      6.79 o 
  -1 -12   1        1.28        2.96      4.94 o 
   0 -12   1       14.40       14.14      5.48 o 
  -3 -11   1       19.27       19.17      6.17 o 
  -2 -11   1       23.13       29.03      7.41 o 
  -1 -11   1       23.98       33.56      6.06 o 
   0 -11   1       10.43       11.68      4.90 o 
   1 -11   1       13.34       12.23      5.14 o 
   2 -11   1        8.18       10.50      8.65 o 
   3 -11   1        1.65        3.71      8.03 o 
  -4 -10   1       13.27       16.15      5.80 o 
  -3 -10   1       92.42       90.98      8.89 o 
  -2 -10   1       29.65       28.45      5.88 o 
  -1 -10   1        1.53        3.12      4.00 o 
   0 -10   1       56.31       55.01      6.51 o 
   1 -10   1       13.70       19.58      4.90 o 
   2 -10   1        0.00        8.15      4.11 o 
   3 -10   1       23.16       34.59     11.12 o 
   4 -10   1        8.60       16.06      9.27 o 
  -5  -9   1       10.51       16.44      5.70 o 
  -4  -9   1       15.44       16.11      5.24 o 
  -3  -9   1       25.92       19.27      5.24 o 
  -2  -9   1        0.13       -2.60      2.88 o 
  -1  -9   1      248.08      227.63      8.96 o 
   0  -9   1       25.90       25.72      4.90 o 
   1  -9   1        0.45        0.12      3.08 o 
   2  -9   1       35.34       42.78      8.03 o 
   3  -9   1        0.23       -2.47      5.56 o 
   4  -9   1       31.76       20.38      9.27 o 
   5  -9   1       19.40       17.91      9.27 o 
  -6  -8   1        9.47       10.01      5.14 o 
  -5  -8   1       17.16       21.16      5.60 o 
  -4  -8   1        0.06       -3.47      3.18 o 
  -3  -8   1      201.89      188.06     10.05 o 
  -2  -8   1      484.95      481.32     12.11 o 
  -1  -8   1        1.89       -0.09      2.76 o 
   0  -8   1       41.35       34.77      4.90 o 
   1  -8   1      145.75      147.04      7.86 o 
   2  -8   1       14.63        8.82      3.65 o 
   3  -8   1      103.18      117.98      9.27 o 
   4  -8   1       28.09       27.18      9.27 o 
   5  -8   1        0.12        7.41      7.41 o 
  -6  -7   1      122.60      124.05      9.34 o 
  -5  -7   1        0.11       -0.55      3.25 o 
  -4  -7   1       14.90       19.38      5.25 o 
  -3  -7   1       21.60       17.43      3.42 o 
  -2  -7   1       89.18       89.12      5.50 o 
  -1  -7   1      775.85      783.34     14.15 o 
   0  -7   1      189.14      202.89      7.17 o 
   1  -7   1      272.03      257.95      9.48 o 
   2  -7   1      147.95      143.50      7.66 o 
   3  -7   1       19.33       17.46      4.11 o 
   4  -7   1        7.80        4.32      6.18 o 
   5  -7   1       17.12       17.30      8.03 o 
   6  -7   1        3.61       12.35      7.41 o 
  -7  -6   1        3.30        7.08      4.57 o 
  -6  -6   1       50.01       54.61      7.20 o 
  -5  -6   1      143.90      147.83      9.02 o 
  -4  -6   1        1.43        3.82      3.54 o 
  -3  -6   1     1076.54     1056.35     16.68 o 
  -2  -6   1      389.76      406.88      9.74 o 
  -1  -6   1      308.57      314.36      8.25 o 
   0  -6   1      330.19      334.23      8.16 o 
   1  -6   1      586.24      581.30     10.99 o 
   2  -6   1       27.95       33.97      4.11 o 
   3  -6   1      700.88      655.66     35.83 o 
   4  -6   1       37.01       43.41      5.48 o 
   5  -6   1        8.16        9.27      6.79 o 
   6  -6   1       60.24       53.74     11.74 o 
  -7  -5   1       74.48       71.70      8.96 o 
  -6  -5   1       83.93       86.48      8.11 o 
  -5  -5   1      100.56       98.77      7.41 o 
  -4  -5   1       28.25       20.53      4.11 o 
  -3  -5   1        0.73       -0.17      1.76 o 
  -2  -5   1       13.22       13.78      2.51 o 
  -1  -5   1      916.99      902.07     13.21 o 
   0  -5   1        4.13        3.71      1.80 o 
   1  -5   1      404.18      404.81      8.44 o 
   2  -5   1      198.23      218.28      7.66 o 
   3  -5   1      260.26      263.41      9.02 o 
   4  -5   1       77.32       74.83      6.06 o 
   5  -5   1       77.31       66.71     10.50 o 
   6  -5   1        7.06       14.82      7.41 o 
   7  -5   1        2.27        4.94      6.18 o 
  -7  -4   1        0.01        3.47      5.25 o 
  -6  -4   1       78.57       85.54     10.81 o 
  -5  -4   1      595.51      590.29     16.31 o 
  -4  -4   1      341.79      355.72     11.54 o 
  -3  -4   1      437.03      433.19      8.96 o 
  -2  -4   1      499.14      519.57      9.47 o 
  -1  -4   1       85.10       95.46      4.16 o 
   0  -4   1       66.68       59.73      3.07 o 
   1  -4   1       71.37       65.84      3.58 o 
   2  -4   1     2292.29     2452.34     37.72 o 
   3  -4   1      468.96      438.02     10.63 o 
   4  -4   1       28.92       34.41      4.94 o 
   5  -4   1        0.53        6.49      3.49 o 
   6  -4   1       32.17       32.12      8.65 o 
   7  -4   1       15.22       12.35      8.03 o 
  -7  -3   1       89.42       99.41      8.00 o 
  -6  -3   1       53.28       63.51     10.81 o 
  -5  -3   1      245.98      248.59     10.05 o 
  -4  -3   1      398.98      397.24      8.79 o 
  -3  -3   1      719.41      697.09     11.11 o 
  -2  -3   1      396.21      432.22      7.80 o 
  -1  -3   1      656.12      658.36      9.18 o 
   0  -3   1       56.16       54.86      2.91 o 
   1  -3   1      197.42      199.63      4.79 o 
   2  -3   1      732.35      751.44     16.82 o 
   3  -3   1      268.68      245.64      6.05 o 
   4  -3   1      177.75      186.74      7.66 o 
   5  -3   1      338.53      335.51     10.74 o 
   6  -3   1       20.83       17.91      6.79 o 
   7  -3   1        0.01        2.47      6.18 o 
  -8  -2   1       73.32       60.54      9.88 o 
  -7  -2   1       34.12       37.99     14.21 o 
  -6  -2   1       13.18       18.19      4.11 o 
  -5  -2   1      874.33      840.62     18.24 o 
  -4  -2   1      483.32      506.10      9.59 o 
  -3  -2   1      745.45      718.54     10.69 o 
  -2  -2   1      903.88      930.44     11.27 o 
  -1  -2   1       16.79       13.63      2.05 o 
   0  -2   1      240.06      234.48      4.26 o 
   1  -2   1    54504.95    54975.10   2177.47 o 
   2  -2   1       47.58       45.80      2.51 o 
   3  -2   1      341.89      314.36      7.00 o 
   4  -2   1      611.98      633.70     10.94 o 
   5  -2   1        3.01        3.42      4.32 o 
   6  -2   1       45.05       34.48      5.01 o 
  -7  -1   1       29.86       33.36      7.41 o 
  -6  -1   1        2.54        7.76      3.86 o 
  -5  -1   1       26.41       23.79      4.02 o 
  -4  -1   1      574.48      570.22     10.32 o 
  -3  -1   1      225.11      201.85     10.50 o 
  -2  -1   1      123.91      140.06      3.82 o 
  -1  -1   1     5969.22     6110.18    165.85 o 
   0  -1   1     4981.24     5098.98     52.61 o 
   1  -1   1       33.35       34.07      2.62 o 
   2  -1   1      206.84      238.93      4.79 o 
   3  -1   1        5.23        1.24      1.27 o 
   4  -1   1      115.25      107.64      4.63 o 
   5  -1   1      253.48      242.21      7.88 o 
   6  -1   1       88.28       86.42      6.38 o 
  -8   0   1       10.35       27.80      7.41 o 
  -6   0   1       77.39       82.23      6.51 o 
  -5   0   1      403.53      395.99      9.47 o 
  -4   0   1      153.51      149.35      5.13 o 
  -3   0   1      307.46      374.18      7.22 o 
  -2   0   1       65.63       55.84      2.51 o 
  -1   0   1      412.53      419.47     14.82 o 
   1   0   1     2614.55     2735.68     30.05 o 
   2   0   1       22.26       29.76      2.08 o 
   3   0   1      301.96      317.52      6.52 o 
   4   0   1       66.42       64.58      3.72 o 
   5   0   1      104.79       99.59      5.08 o 
   6   0   1        3.56        2.94      3.69 o 
  -7   1   1      210.21      239.05     14.21 o 
  -6   1   1      100.81      101.92      9.27 o 
  -5   1   1       91.30       99.45      6.55 o 
  -4   1   1        1.22        0.69      2.16 o 
  -3   1   1      312.62      321.83     11.74 o 
  -2   1   1      159.95      185.34      5.87 o 
  -1   1   1     4326.56     4727.35    201.68 o 
   0   1   1     1644.87     1769.35     40.15 o 
   1   1   1      828.57      890.83     14.10 o 
   2   1   1      185.49      213.17      4.70 o 
   3   1   1        5.50        1.48      1.27 o 
   4   1   1       26.45       25.39      2.81 o 
   5   1   1       51.71       60.88      4.53 o 
   6   1   1        0.22       -3.60      3.09 o 
   7   1   1        0.82        2.47      4.32 o 
  -7   2   1        2.88       -3.71      4.94 o 
  -6   2   1       62.03       59.92      8.03 o 
  -5   2   1      198.31      199.00      8.44 o 
  -4   2   1     1284.12     1363.02     17.07 o 
  -3   2   1      709.71      741.59     16.99 o 
  -2   2   1       36.27       30.99      2.96 o 
  -1   2   1     9616.82    10060.72    145.16 o 
   0   2   1     1044.93     1031.87     11.86 o 
   1   2   1     7261.48     7782.53     82.40 o 
   2   2   1      282.63      314.28      6.12 o 
   3   2   1      986.22     1000.33     13.23 o 
   4   2   1      404.48      391.23      8.64 o 
   5   2   1     1118.22     1111.37     16.96 o 
   6   2   1     1221.27     1228.00     29.65 o 
   7   2   1       61.76       74.21     16.06 o 
  -7   3   1       36.48       37.68      8.65 o 
  -6   3   1       39.86       45.03      5.88 o 
  -5   3   1       28.08       33.09      4.75 o 
  -4   3   1      166.53      153.19      7.12 o 
  -3   3   1      220.68      205.62      5.07 o 
  -2   3   1       22.49       28.00      2.96 o 
  -1   3   1        8.94       15.23      2.06 o 
   0   3   1      397.21      361.22      7.12 o 
   1   3   1      178.95      207.43      4.89 o 
   2   3   1      143.19      141.60      4.47 o 
   3   3   1     3194.21     3351.33     44.49 o 
   4   3   1       49.51       57.70      3.73 o 
   5   3   1      379.42      395.91      9.97 o 
   6   3   1       28.89       25.94      5.56 o 
   7   3   1        0.05        7.12      4.94 o 
   8   3   1       31.53       61.64     20.08 o 
  -6   4   1        1.97        1.09      3.69 o 
  -5   4   1       36.04       46.57      5.34 o 
  -4   4   1       10.61        8.40      3.25 o 
  -3   4   1       41.93       51.06      4.45 o 
  -2   4   1        4.07        2.47      2.06 o 
  -1   4   1      201.89      183.51      8.72 o 
   0   4   1        6.00        5.96      1.52 o 
   1   4   1     1721.69     1714.64     21.07 o 
   3   4   1      240.95      225.59      6.72 o 
   4   4   1      488.21      493.53     10.40 o 
   5   4   1      925.51      904.91     19.15 o 
   6   4   1       56.92       47.61      5.93 o 
   7   4   1      102.69      109.49     10.50 o 
  -6   5   1       14.81        7.35      6.79 o 
  -5   5   1        2.29       -0.45      3.25 o 
  -4   5   1       73.60       75.78      6.23 o 
  -3   5   1      421.38      418.81     14.21 o 
  -2   5   1      169.62      159.62      6.83 o 
  -1   5   1       61.99       55.04      3.47 o 
   0   5   1       55.89       67.47      3.61 o 
   1   5   1       80.81       96.93      7.71 o 
   2   5   1      490.30      498.22     11.08 o 
   3   5   1     1307.15     1351.28     20.84 o 
   4   5   1      132.10      128.06      6.51 o 
   5   5   1        9.42        7.81      3.54 o 
   6   5   1       61.63       82.26      7.39 o 
   7   5   1       42.00       47.05      6.38 o 
  -6   6   1       10.64        4.94      6.18 o 
  -5   6   1       66.21       62.51      6.38 o 
  -4   6   1       23.70       16.96      4.30 o 
  -3   6   1        1.28       -1.76      2.96 o 
  -2   6   1       58.27       66.73      5.34 o 
  -1   6   1      138.14      135.70      5.20 o 
   0   6   1        7.76        8.87      2.32 o 
   1   6   1     3750.94     3886.26     54.39 o 
   2   6   1      146.31      141.37      5.72 o 
   3   6   1        0.85        0.09      1.86 o 
   4   6   1      283.82      294.10      8.88 o 
   5   6   1       91.47       88.60      6.96 o 
   6   6   1      198.89      195.11     10.38 o 
   7   6   1      231.62      244.75     12.62 o 
  -6   7   1        2.06        8.03      6.79 o 
  -5   7   1        1.34        2.47      4.94 o 
  -4   7   1       39.63       46.30      5.93 o 
  -3   7   1       74.82       75.30     12.05 o 
  -2   7   1       93.97       82.16      6.06 o 
  -1   7   1       32.76       32.74      4.11 o 
   0   7   1      349.87      358.60      8.90 o 
   1   7   1       13.93       10.24      2.70 o 
   2   7   1      217.50      205.51      7.26 o 
   3   7   1      347.43      356.44      9.83 o 
   4   7   1       50.57       59.93      8.59 o 
   5   7   1      155.69      149.67      9.14 o 
   6   7   1      211.38      199.22     10.96 o 
   7   7   1       79.90       99.96     20.38 o 
  -6   8   1        5.97       11.74      8.03 o 
  -5   8   1        9.76        8.03      6.79 o 
  -4   8   1        0.09        4.44      3.41 o 
  -3   8   1       15.26       11.89      4.32 o 
  -2   8   1       93.55      110.28      7.20 o 
  -1   8   1      180.39      180.37      9.57 o 
   0   8   1      483.88      478.30     13.21 o 
   1   8   1      129.43      122.64      6.18 o 
   2   8   1       93.97      108.97      5.87 o 
   3   8   1        7.15        7.74      2.99 o 
   4   8   1      232.51      231.02     10.96 o 
   5   8   1       68.88       71.85      7.66 o 
   6   8   1       92.35      105.50      9.05 o 
  -5   9   1        0.05       -0.62      6.18 o 
  -4   9   1       12.99       18.18      4.90 o 
  -3   9   1       33.00       38.38      5.48 o 
  -2   9   1       45.35       52.21      8.03 o 
  -1   9   1       92.65       95.09      7.41 o 
   0   9   1       73.22       82.95      6.96 o 
   1   9   1       63.82       78.25      6.68 o 
   2   9   1       27.65       26.68      4.16 o 
   3   9   1      390.21      397.00     11.75 o 
   4   9   1       27.95       20.86      5.24 o 
   5   9   1       41.03       48.56     15.44 o 
   6   9   1       12.08       11.60      4.90 o 
  -4  10   1        2.76       -1.24      6.79 o 
  -3  10   1        0.63        4.10      4.00 o 
  -2  10   1       11.57       19.85      5.48 o 
  -1  10   1      110.00      103.13      7.66 o 
   0  10   1       12.63       13.08      4.57 o 
   1  10   1       97.52       89.54      7.41 o 
   2  10   1      133.96      134.99      7.54 o 
   3  10   1       20.88       25.15      4.70 o 
   4  10   1      119.01      113.15      9.02 o 
   5  10   1       54.43       59.25      7.86 o 
  -3  11   1       16.20       27.87      7.41 o 
  -2  11   1        4.98        7.79      4.21 o 
  -1  11   1        0.79        4.02      4.30 o 
   0  11   1       56.24       65.52      8.96 o 
   1  11   1       45.57       45.06      6.51 o 
   2  11   1       74.52       78.92      8.65 o 
   3  11   1      116.51      119.52      9.34 o 
   4  11   1       18.48       26.62      6.27 o 
  -2  12   1       22.45       22.70      8.34 o 
  -1  12   1       23.04       29.49      6.27 o 
   0  12   1        1.99        1.41      5.56 o 
   1  12   1        4.37        2.64      4.29 o 
   2  12   1       91.56       89.95      9.05 o 
  -3 -11   2        4.96        6.20     12.66 o 
  -2 -11   2        8.10       14.82      6.79 o 
  -1 -11   2        0.87        4.94      5.56 o 
   0 -11   2       26.91       33.42      6.23 o 
   1 -11   2        4.21        9.88      8.65 o 
   2 -11   2        0.16        0.62      8.03 o 
  -4 -10   2        2.72        4.82      4.85 o 
  -3 -10   2        0.86       -2.59      4.21 o 
  -2 -10   2        2.82       -3.31     10.50 o 
  -1 -10   2      122.66      136.57      8.89 o 
   0 -10   2        4.14        4.58      4.00 o 
   1 -10   2       17.64       11.82      4.57 o 
   2 -10   2       25.04       24.71      9.88 o 
   3 -10   2        0.42        4.32      8.03 o 
  -5  -9   2       54.00       67.88      8.57 o 
  -4  -9   2        3.82        5.56      4.63 o 
  -3  -9   2      100.12       98.96      8.68 o 
  -2  -9   2       36.34       35.54      6.06 o 
  -1  -9   2       59.22       60.04      5.94 o 
   0  -9   2       88.16       91.52      7.08 o 
   1  -9   2        1.84        4.54      3.25 o 
   2  -9   2       33.58       24.09      8.65 o 
   3  -9   2       46.15       48.18     11.12 o 
   4  -9   2        0.01        3.71      7.41 o 
  -6  -8   2       14.09        8.13      4.85 o 
  -5  -8   2       22.20       26.51      6.17 o 
  -4  -8   2       90.99      106.93      8.98 o 
  -3  -8   2      204.67      191.08     10.63 o 
  -2  -8   2      465.78      482.30     12.55 o 
  -1  -8   2      264.88      251.36     11.37 o 
   0  -8   2        0.20       -2.21      2.70 o 
   1  -8   2       98.22       90.53      6.63 o 
   2  -8   2       26.24       29.65      4.57 o 
   3  -8   2       11.20       13.59      7.41 o 
   4  -8   2      101.02       76.60     12.35 o 
   5  -8   2       14.36       25.94      9.88 o 
  -6  -7   2       65.66       56.61      7.66 o 
  -5  -7   2       40.26       42.19      6.73 o 
  -4  -7   2      152.52      143.61      9.25 o 
  -3  -7   2       20.84       21.06      4.77 o 
  -2  -7   2       34.30       40.95      4.32 o 
  -1  -7   2        0.53        1.76      2.70 o 
   0  -7   2      398.06      391.24      9.96 o 
   1  -7   2        1.88       -0.76      2.62 o 
   2  -7   2      185.31      181.22      8.32 o 
   3  -7   2       42.04       46.33      9.88 o 
   4  -7   2       42.90       50.03     10.50 o 
   5  -7   2        5.83       12.97      8.03 o 
   6  -7   2       16.30       27.18     10.50 o 
  -7  -6   2       10.61       12.22      6.49 o 
  -6  -6   2        0.77       -0.12      4.11 o 
  -5  -6   2      226.94      238.25     11.54 o 
  -4  -6   2     1085.77     1051.64     23.19 o 
  -3  -6   2      116.55      126.05      7.66 o 
  -2  -6   2      196.47      201.01      7.22 o 
  -1  -6   2      381.44      370.49      9.16 o 
   0  -6   2        1.48        0.51      2.29 o 
   1  -6   2      220.62      213.20      6.86 o 
   2  -6   2        0.41        2.28      2.62 o 
   3  -6   2      284.73      264.22      9.71 o 
   4  -6   2       98.69      105.01     12.35 o 
   5  -6   2        0.91        8.65      6.18 o 
   6  -6   2        8.91       14.21      8.03 o 
  -7  -5   2       13.98       16.66      5.70 o 
  -6  -5   2      221.18      223.65     11.54 o 
  -5  -5   2       49.31       56.20      6.73 o 
  -4  -5   2      545.15      548.07     15.53 o 
  -3  -5   2      195.75      188.47      6.64 o 
  -2  -5   2      206.42      200.22      6.42 o 
  -1  -5   2       32.12       30.74      3.05 o 
   0  -5   2      631.16      633.30     10.84 o 
   1  -5   2      496.62      476.34      9.36 o 
   2  -5   2       47.03       45.55      4.21 o 
   3  -5   2      205.71      204.40      7.76 o 
   4  -5   2        2.92        5.56      6.18 o 
   5  -5   2       25.61       18.53      7.41 o 
   6  -5   2       61.48       57.45     11.12 o 
   7  -5   2        5.85       12.35      8.03 o 
  -7  -4   2      115.17      117.64      9.48 o 
  -6  -4   2       71.59       81.09      7.86 o 
  -5  -4   2      271.44      269.01     11.41 o 
  -4  -4   2      614.08      614.90     15.65 o 
  -3  -4   2       26.32       27.11      2.83 o 
  -2  -4   2      850.18      861.93     12.64 o 
  -1  -4   2      164.22      158.06      5.02 o 
   0  -4   2       36.71       41.49      3.05 o 
   1  -4   2      278.42      254.68      7.61 o 
   2  -4   2     6981.25     6720.73     64.33 o 
   3  -4   2       70.76       68.86      4.77 o 
   4  -4   2      303.05      291.98      9.45 o 
   5  -4   2      138.36      146.40     14.21 o 
   6  -4   2        3.02        4.32      6.18 o 
   7  -4   2        3.25        1.24      6.79 o 
  -7  -3   2       11.07       13.16      4.90 o 
  -6  -3   2       34.29       32.91     10.50 o 
  -5  -3   2      195.25      184.37      9.34 o 
  -4  -3   2       10.48       11.26      3.71 o 
  -3  -3   2     1200.28     1217.12     15.47 o 
  -2  -3   2        5.69       10.30      1.95 o 
  -1  -3   2      113.39      107.99      3.73 o 
   0  -3   2     2766.38     2724.52     24.34 o 
   1  -3   2     2048.31     2020.43     19.41 o 
   2  -3   2      233.50      244.30      5.67 o 
   3  -3   2       60.61       58.90      3.67 o 
   4  -3   2       12.37       13.57      3.41 o 
   5  -3   2      167.36      150.10     13.59 o 
   6  -3   2       55.35       61.77     10.50 o 
   7  -3   2        6.75       10.50      8.03 o 
  -8  -2   2        4.05       -4.32      5.56 o 
  -7  -2   2        5.46       11.38      4.45 o 
  -6  -2   2      233.69      202.11     13.59 o 
  -5  -2   2       38.03       42.33      5.34 o 
  -4  -2   2      757.44      740.76     29.03 o 
  -3  -2   2      131.13      102.98      5.35 o 
  -2  -2   2       39.21       23.80      2.14 o 
  -1  -2   2      108.70       88.32      3.21 o 
   0  -2   2     3763.28     4043.14     32.16 o 
   1  -2   2     5534.29     5949.26     45.36 o 
   2  -2   2      968.27      994.83     11.36 o 
   3  -2   2      105.71      112.26      4.22 o 
   4  -2   2      467.24      434.15      8.81 o 
   5  -2   2       78.19       85.76      6.23 o 
   6  -2   2        0.41        1.85      5.56 o 
   7  -2   2        9.11       14.21      7.41 o 
  -7  -1   2        0.28       -3.09      4.32 o 
  -6  -1   2      594.93      567.09     16.03 o 
  -5  -1   2      395.68      374.56     11.86 o 
  -4  -1   2       15.70       14.58      3.08 o 
  -3  -1   2       22.85        8.09      2.37 o 
  -2  -1   2      379.88      364.25      5.82 o 
  -1  -1   2      751.01      766.38     12.35 o 
   0  -1   2     4098.09     4146.98     31.79 o 
   1  -1   2     1227.59     1268.55     17.69 o 
   2  -1   2      331.54      344.22      5.64 o 
   3  -1   2        1.71       -0.38      1.34 o 
   4  -1   2       30.00       31.50      2.99 o 
   5  -1   2        0.06        0.82      2.08 o 
   6  -1   2       83.86       80.30     10.50 o 
   7  -1   2        1.28        1.85      6.79 o 
  -8   0   2       25.00       33.36      8.65 o 
  -6   0   2       12.00        9.06      3.86 o 
  -5   0   2      268.36      258.46      9.65 o 
  -4   0   2      134.00      125.60      6.45 o 
  -3   0   2     2290.46     2512.71     23.98 o 
  -2   0   2     2435.73     2452.02     25.25 o 
  -1   0   2      205.97      215.82      5.03 o 
   0   0   2     8364.13     8328.54    142.07 o 
   1   0   2     2432.76     2488.97     30.89 o 
   2   0   2     1628.88     1597.49     15.34 o 
   3   0   2        3.09        3.61      1.34 o 
   4   0   2      303.78      305.71      7.49 o 
   5   0   2      306.17      294.05      8.24 o 
   6   0   2      423.38      410.48     24.40 o 
  -8   1   2       46.72       48.80      9.27 o 
  -7   1   2        4.37        3.09      4.94 o 
  -6   1   2      335.95      361.98     16.06 o 
  -5   1   2      125.45      135.28     11.12 o 
  -4   1   2        0.44        1.24      1.75 o 
  -3   1   2        8.85        4.53      1.43 o 
  -2   1   2      228.69      219.28      5.88 o 
  -1   1   2     1048.35     1100.99     27.61 o 
   0   1   2     2782.13     3052.83     39.28 o 
   1   1   2      906.05      928.34     19.15 o 
   2   1   2      917.96     1005.65     11.52 o 
   3   1   2        1.64        0.43      1.34 o 
   4   1   2      975.15      981.23     14.29 o 
   5   1   2       14.77       11.21      2.70 o 
   6   1   2      455.54      475.25     13.92 o 
  -7   2   2       81.63       95.74     11.12 o 
  -6   2   2       18.28       16.06      6.18 o 
  -5   2   2      123.18      126.89      6.95 o 
  -4   2   2       40.89       53.92      3.57 o 
  -3   2   2        0.10       -0.82      1.43 o 
  -2   2   2      214.80      233.41      4.84 o 
  -1   2   2      276.59      305.53      8.34 o 
   0   2   2      631.69      660.86      7.54 o 
   1   2   2      303.44      324.44      5.23 o 
   2   2   2     1642.99     1617.30     16.41 o 
   3   2   2       77.03       79.03      3.79 o 
   4   2   2      239.30      229.46      8.34 o 
   5   2   2       16.54       14.63      3.41 o 
   6   2   2      175.64      171.13      7.41 o 
   7   2   2       44.50       57.45      8.03 o 
  -7   3   2        4.44        4.32      6.18 o 
  -6   3   2       54.54       48.18      8.03 o 
  -5   3   2       80.67       76.51      5.88 o 
  -4   3   2       58.85       63.14      5.01 o 
  -3   3   2      215.14      206.48      5.39 o 
  -2   3   2      608.70      607.07     11.13 o 
  -1   3   2      234.61      239.86     12.05 o 
   0   3   2      764.86      747.99      9.08 o 
   1   3   2       68.76       62.90      2.91 o 
   2   3   2      289.37      351.73      6.85 o 
   3   3   2      866.49      930.90     13.15 o 
   4   3   2      309.10      304.82      8.02 o 
   5   3   2      212.85      214.00      7.47 o 
   6   3   2       22.03       23.17      3.85 o 
   7   3   2       61.23       60.54      8.65 o 
   8   3   2       17.67       71.65      9.27 o 
  -7   4   2        2.04       -5.56      5.56 o 
  -6   4   2       10.67       12.35      6.18 o 
  -5   4   2       14.75       17.99      4.30 o 
  -4   4   2      541.02      544.12     13.06 o 
  -3   4   2       46.60       51.36      4.45 o 
  -2   4   2      287.16      273.69      8.34 o 
  -1   4   2      282.33      291.64      7.41 o 
   0   4   2        0.20        0.67      1.16 o 
   1   4   2      171.52      203.12      5.27 o 
   2   4   2    12995.93    14871.36    169.31 o 
   3   4   2      229.87      232.11      6.67 o 
   4   4   2       19.94       22.98      3.04 o 
   5   4   2      520.51      537.38     14.86 o 
   6   4   2        7.68        9.27      4.94 o 
   7   4   2      100.79      104.24      7.86 o 
  -6   5   2        7.28       12.30      4.57 o 
  -5   5   2       32.21       35.35      5.19 o 
  -4   5   2        5.09        6.60      3.41 o 
  -3   5   2      879.36      888.26     21.00 o 
  -2   5   2       93.32       99.66      5.79 o 
  -1   5   2       44.69       45.08      2.72 o 
   0   5   2       46.32       34.28      3.54 o 
   1   5   2     1175.91     1226.13     17.91 o 
   2   5   2        0.02        1.95      1.64 o 
   3   5   2      353.75      358.83      8.75 o 
   4   5   2      596.86      577.47     11.88 o 
   5   5   2       62.52       65.09      5.63 o 
   6   5   2      234.94      233.49     13.59 o 
   7   5   2       94.69      105.63      9.57 o 
  -6   6   2        0.08        3.22      4.13 o 
  -5   6   2       11.64       11.43      4.37 o 
  -4   6   2      111.12      119.42      7.72 o 
  -3   6   2       49.41       54.43      5.34 o 
  -2   6   2        7.97        3.80      2.81 o 
  -1   6   2       56.02       66.92      5.25 o 
   0   6   2       39.95       36.33      3.09 o 
   1   6   2      799.11      831.33     15.44 o 
   2   6   2      357.82      332.80      9.76 o 
   3   6   2      533.40      515.30     12.84 o 
   4   6   2       38.31       40.91      4.57 o 
   5   6   2      266.85      281.33     10.64 o 
   6   6   2       40.01       48.95      6.49 o 
   7   6   2       64.63       89.82     11.12 o 
  -6   7   2       24.05       31.26      8.96 o 
  -5   7   2       11.39        7.80      4.13 o 
  -4   7   2       15.01       12.74      4.00 o 
  -3   7   2      126.91      134.90     10.81 o 
  -2   7   2      231.64      236.36      9.34 o 
  -1   7   2       49.32       51.25      5.56 o 
   0   7   2      812.26      803.72     13.24 o 
   1   7   2       48.10       56.03      4.16 o 
   2   7   2       59.34       76.25      4.89 o 
   3   7   2        7.72        4.03      2.36 o 
   4   7   2      533.11      512.41     12.35 o 
   5   7   2       24.72       29.06      6.18 o 
   6   7   2       70.32       83.00      7.72 o 
   7   7   2        6.61        4.32      6.18 o 
  -6   8   2        0.28       11.74      7.41 o 
  -5   8   2        6.81       10.39      4.75 o 
  -4   8   2       35.85       32.77      5.48 o 
  -3   8   2        7.89        9.07      4.63 o 
  -2   8   2       70.16       82.17      6.63 o 
  -1   8   2      133.40      135.02     11.74 o 
   0   8   2      478.11      482.61     13.21 o 
   1   8   2       46.73       52.47      4.45 o 
   2   8   2      367.01      351.71      9.89 o 
   3   8   2      171.19      162.21      7.26 o 
   4   8   2        0.07        6.78      6.84 o 
   5   8   2      167.85      155.22      9.65 o 
   6   8   2      157.85      167.97     10.69 o 
  -5   9   2        1.95        5.56      6.79 o 
  -4   9   2       11.37       10.94      4.45 o 
  -3   9   2       22.70       28.94      5.03 o 
  -2   9   2      100.01      114.12      7.66 o 
  -1   9   2       53.84       63.87      6.63 o 
   0   9   2       82.40       79.50      6.63 o 
   1   9   2      194.54      207.86      9.79 o 
   2   9   2        0.77       -0.07      2.43 o 
   3   9   2      115.57      115.31      6.71 o 
   4   9   2      169.38      172.52      8.25 o 
   5   9   2       61.79       55.45      6.96 o 
   6   9   2        2.08        8.56      4.30 o 
  -4  10   2        7.12       13.46      4.90 o 
  -3  10   2       60.98       63.79      7.20 o 
  -2  10   2        0.16       -1.39      3.71 o 
  -1  10   2       67.92       75.92      7.41 o 
   0  10   2       91.10       91.78      7.41 o 
   1  10   2        0.74        1.78      3.25 o 
   2  10   2       49.69       51.17      5.27 o 
   3  10   2      192.77      183.65      9.22 o 
   4  10   2       13.99       14.72      6.18 o 
   5  10   2      116.61      101.07     13.59 o 
  -3  11   2       19.05       29.05      6.17 o 
  -2  11   2       25.76       37.32      6.38 o 
  -1  11   2       13.24       12.41      5.03 o 
   0  11   2        0.06       -0.27      4.32 o 
   1  11   2       30.70       31.45      5.70 o 
   2  11   2       53.11       52.67      6.83 o 
   3  11   2       57.15       55.78      9.07 o 
   4  11   2      141.24      140.89      9.93 o 
  -2  12   2        0.03        3.68      4.57 o 
  -1  12   2        2.59       13.61      5.34 o 
   0  12   2       22.29       19.52      5.70 o 
   1  12   2        5.84        6.45      4.68 o 
   2  12   2        7.28        5.85      4.68 o 
   3  12   2       26.54       37.68      8.65 o 
  -2 -11   3       44.40       42.62      8.65 o 
  -1 -11   3       27.19       28.41      8.03 o 
   0 -11   3        2.48       -1.24      7.41 o 
   1 -11   3       13.04       16.06      8.65 o 
  -4 -10   3       17.61       14.36      6.02 o 
  -3 -10   3       46.26       44.29     14.21 o 
  -2 -10   3      316.15      317.44     38.61 o 
  -1 -10   3       72.66       84.63     10.50 o 
   0 -10   3       43.54       49.61      6.38 o 
   1 -10   3        5.40        5.56      8.03 o 
   2 -10   3       16.89       23.47      9.88 o 
   3 -10   3        8.02       14.82      9.27 o 
  -5  -9   3       14.32       15.20      5.95 o 
  -4  -9   3       11.53       11.67      6.18 o 
  -3  -9   3      131.23      123.26      9.53 o 
  -2  -9   3        9.61       10.17      5.25 o 
  -1  -9   3        1.23       -4.39      2.93 o 
   0  -9   3        0.19        1.16      3.18 o 
   1  -9   3        9.65       19.77      8.03 o 
   2  -9   3        0.56       -1.85      6.18 o 
   3  -9   3       23.49       29.03      9.88 o 
   4  -9   3       29.57       31.50      9.88 o 
  -5  -8   3        0.09        0.62      4.29 o 
  -4  -8   3      114.71      105.07      8.79 o 
  -3  -8   3      352.96      343.33     14.05 o 
  -2  -8   3       15.42       18.03      5.14 o 
  -1  -8   3      203.77      211.65      8.62 o 
   0  -8   3       21.04       24.65      4.45 o 
   1  -8   3        5.29        2.22      3.08 o 
   2  -8   3       21.93       16.68      7.41 o 
   3  -8   3        0.43        2.47      6.18 o 
   4  -8   3       81.52       68.57     12.35 o 
   5  -8   3       36.59       46.33     11.74 o 
  -6  -7   3       34.84       27.01      7.41 o 
  -5  -7   3      112.41      129.82     10.05 o 
  -4  -7   3        9.98       10.11      4.77 o 
  -3  -7   3      373.03      377.81     13.82 o 
  -2  -7   3      173.81      177.18      9.25 o 
  -1  -7   3       81.78       87.99      5.82 o 
   0  -7   3       40.89       40.51      4.23 o 
   1  -7   3      125.78      133.01      7.08 o 
   2  -7   3       50.52       46.33      9.27 o 
   3  -7   3       13.52       14.21      6.79 o 
   4  -7   3       24.02       30.89      8.65 o 
   5  -7   3        3.79       17.91      8.65 o 
   6  -7   3        6.48        9.27      7.41 o 
  -6  -6   3      125.28      122.27      9.93 o 
  -5  -6   3       99.83      103.13      8.89 o 
  -4  -6   3      568.04      591.56     17.37 o 
  -3  -6   3       41.39       40.05      5.32 o 
  -2  -6   3        1.06        0.00      2.33 o 
  -1  -6   3      366.09      367.70     10.15 o 
   0  -6   3      318.04      321.30      8.77 o 
   1  -6   3       13.78       12.75      2.98 o 
   2  -6   3      370.11      341.41     10.28 o 
   3  -6   3      274.95      242.14     16.68 o 
   4  -6   3       13.41       13.59      6.79 o 
   5  -6   3       50.10       64.86     11.74 o 
   6  -6   3       37.50       50.65     11.74 o 
  -7  -5   3        2.79        1.32      4.21 o 
  -6  -5   3       50.95       50.90      7.10 o 
  -5  -5   3       63.91       68.64      9.57 o 
  -4  -5   3      103.53      115.85      8.34 o 
  -3  -5   3        7.19        8.07      3.41 o 
  -2  -5   3      210.94      204.23      6.69 o 
  -1  -5   3       69.34       70.11      4.28 o 
   0  -5   3       51.92       53.94      3.95 o 
   1  -5   3     1514.67     1503.68     18.65 o 
   2  -5   3      138.47      127.20      5.05 o 
   3  -5   3        2.75       -1.85      3.71 o 
   4  -5   3        8.91        4.94      5.56 o 
   5  -5   3        1.91        3.71      5.56 o 
   6  -5   3       13.51       14.82      8.65 o 
  -7  -4   3       10.12        3.54      4.29 o 
  -6  -4   3       47.34       49.98      6.96 o 
  -5  -4   3      368.77      362.16     15.44 o 
  -4  -4   3       77.24       91.20      6.73 o 
  -3  -4   3      109.99      102.52      6.63 o 
  -2  -4   3        0.63        1.37      1.76 o 
  -1  -4   3       11.66        3.63      1.80 o 
   0  -4   3      454.61      434.52      8.34 o 
   1  -4   3      797.25      800.97     11.75 o 
   2  -4   3     1756.88     1754.87     24.16 o 
   3  -4   3      215.68      228.59      7.39 o 
   4  -4   3       27.57       25.94      8.03 o 
   5  -4   3       83.21       79.07     11.74 o 
   6  -4   3       18.68       19.15      8.03 o 
   7  -4   3        0.00        3.71      8.03 o 
  -7  -3   3        5.31        0.80      5.56 o 
  -6  -3   3        4.95        7.66      4.11 o 
  -5  -3   3     1088.95     1101.92     23.40 o 
  -4  -3   3      756.57      751.28     17.26 o 
  -3  -3   3       33.16       24.26      3.65 o 
  -2  -3   3      109.06       86.66      3.77 o 
  -1  -3   3       22.54       35.87      2.60 o 
   0  -3   3      234.07      232.89      5.44 o 
   1  -3   3      811.25      731.48     10.15 o 
   2  -3   3     1293.14     1289.75     14.58 o 
   3  -3   3       18.09       13.95      2.29 o 
   4  -3   3      162.60      157.52     12.97 o 
   5  -3   3        0.07        3.09      5.56 o 
   6  -3   3        0.64        1.24      5.56 o 
   7  -3   3        9.88       15.44      8.65 o 
  -7  -2   3       52.95       53.99     12.66 o 
  -6  -2   3      136.69      128.84      8.44 o 
  -5  -2   3        7.00        4.67      3.65 o 
  -4  -2   3      454.55      442.61     12.76 o 
  -3  -2   3      322.22      320.91     11.57 o 
  -2  -2   3        5.51        5.61      1.40 o 
  -1  -2   3     3958.91     3981.02     32.77 o 
   0  -2   3       16.89       20.03      1.96 o 
   1  -2   3     2778.02     2913.25     24.70 o 
   2  -2   3      158.89      151.10      3.89 o 
   3  -2   3      607.92      603.25      9.36 o 
   4  -2   3       16.87       18.71      2.81 o 
   5  -2   3      351.96      337.89     19.77 o 
   6  -2   3       49.77       37.68      9.27 o 
   7  -2   3       44.57       40.15      9.88 o 
  -7  -1   3       33.70       25.94      7.41 o 
  -6  -1   3        9.39        6.36      5.56 o 
  -5  -1   3      632.24      629.42     16.17 o 
  -4  -1   3     1007.31     1013.40     19.14 o 
  -3  -1   3       34.50       27.09      2.16 o 
  -2  -1   3      303.45      257.03      7.41 o 
  -1  -1   3      136.10      154.98      4.77 o 
   0  -1   3      148.99      152.59      3.36 o 
   1  -1   3     1241.92     1161.34     17.65 o 
   2  -1   3      491.52      479.51      6.88 o 
   3  -1   3      318.38      314.74     10.11 o 
   4  -1   3      277.66      275.19      6.93 o 
   5  -1   3      244.59      249.18     10.89 o 
   6  -1   3       19.47       20.38      6.79 o 
   7  -1   3      154.52      147.63     16.06 o 
  -8   0   3       18.61       25.94      8.03 o 
  -6   0   3      134.92      144.10      9.57 o 
  -5   0   3       95.28       90.60      6.51 o 
  -4   0   3      233.81      271.57      9.20 o 
  -3   0   3      914.73     1177.52     13.84 o 
  -2   0   3       13.80       15.34      2.78 o 
  -1   0   3       44.81       43.97      9.27 o 
   0   0   3      770.57      797.53      8.21 o 
   1   0   3       34.36       39.28      3.41 o 
   2   0   3        0.56       -0.19      0.95 o 
   3   0   3      149.02      137.01      4.24 o 
   4   0   3      196.89      184.77      5.65 o 
   5   0   3      247.37      238.49      7.26 o 
   6   0   3        2.90        4.32      3.93 o 
   7   0   3       11.16       25.33      8.65 o 
  -7   1   3       62.67       64.86      9.27 o 
  -6   1   3       69.49       69.80      8.65 o 
  -5   1   3      310.83      307.62     16.68 o 
  -4   1   3       72.86       65.87      4.90 o 
  -3   1   3       13.43       15.53      2.08 o 
  -2   1   3      276.02      267.92      6.51 o 
  -1   1   3     3433.92     3418.65     48.57 o 
   0   1   3      458.45      511.22      6.10 o 
   1   1   3     4270.31     4366.50     47.25 o 
   2   1   3        3.06        9.78      1.41 o 
   3   1   3      267.17      283.89      9.84 o 
   4   1   3      133.21      133.24      5.08 o 
   5   1   3       89.17       86.87      4.87 o 
   6   1   3       58.54       68.72      7.63 o 
  -7   2   3       29.70       47.56      9.27 o 
  -6   2   3        8.38       13.59      5.56 o 
  -5   2   3       24.38       22.86      6.18 o 
  -4   2   3        0.29        0.62      1.80 o 
  -3   2   3      455.83      483.43      8.54 o 
  -2   2   3      442.73      465.85      7.47 o 
  -1   2   3      841.61      817.21     12.23 o 
   0   2   3        8.68        7.46      1.32 o 
   1   2   3      633.80      690.30      8.52 o 
   2   2   3       54.04       45.96      2.62 o 
   3   2   3     6645.31     6865.98     84.93 o 
   4   2   3       28.69       26.61      3.18 o 
   5   2   3       17.22       14.69      3.08 o 
   6   2   3      688.22      678.62     16.80 o 
   7   2   3        2.29       23.47      8.03 o 
  -7   3   3       35.87       42.00      9.27 o 
  -6   3   3       26.95       29.03      6.79 o 
  -5   3   3      129.31      134.80      7.43 o 
  -4   3   3       54.78       56.43      5.01 o 
  -3   3   3       66.03       62.00      3.67 o 
  -2   3   3     2435.40     2379.76     25.85 o 
  -1   3   3       49.96       37.10      2.14 o 
   0   3   3      453.91      453.95      6.89 o 
   1   3   3     3014.14     3167.70     30.89 o 
   2   3   3     2538.47     2665.26     25.03 o 
   3   3   3      186.65      191.18      5.67 o 
   4   3   3       59.58       56.87      3.96 o 
   5   3   3      307.38      300.85      8.56 o 
   6   3   3      135.51      124.40      6.47 o 
   7   3   3      190.32      206.93     17.30 o 
  -7   4   3       20.39       17.30      8.03 o 
  -6   4   3       49.10       46.95      8.03 o 
  -5   4   3       14.62        9.99      3.69 o 
  -4   4   3      147.94      145.77      7.39 o 
  -3   4   3      538.82      513.15     11.86 o 
  -2   4   3       39.67       37.46      3.69 o 
  -1   4   3        3.13        2.51      0.98 o 
   0   4   3       96.65      115.81      3.97 o 
   1   4   3        1.31       -1.05      0.95 o 
   2   4   3      367.58      359.87      7.69 o 
   3   4   3      786.86      739.19     12.29 o 
   4   4   3      295.77      283.90      8.12 o 
   5   4   3      108.08      100.33      5.56 o 
   6   4   3       86.37       89.95      5.87 o 
   7   4   3       35.49       44.47      8.03 o 
  -7   5   3       15.54        8.03      7.41 o 
  -6   5   3        0.02       -2.47      5.56 o 
  -5   5   3      152.10      157.68      8.44 o 
  -4   5   3      182.70      177.78      8.61 o 
  -3   5   3      441.20      439.37     11.58 o 
  -2   5   3      835.01      815.99     15.14 o 
  -1   5   3       13.58       12.05      1.86 o 
   0   5   3        0.25        0.24      1.21 o 
   1   5   3     1500.90     1481.09     17.54 o 
   2   5   3      738.46      762.72     12.25 o 
   3   5   3       98.29      134.09      5.44 o 
   4   5   3      158.32      149.14      6.31 o 
   5   5   3      166.06      169.69      7.04 o 
   6   5   3        1.05        3.40      3.18 o 
   7   5   3       36.06       35.83      7.41 o 
  -7   6   3        2.27       -3.71      6.79 o 
  -6   6   3       23.69       21.00      5.24 o 
  -5   6   3        6.37        4.32      3.49 o 
  -4   6   3      143.32      157.16      8.44 o 
  -3   6   3      429.34      439.38     12.31 o 
  -2   6   3       63.07       84.30      5.93 o 
  -1   6   3      145.06      158.90      6.96 o 
   0   6   3        3.23        1.92      1.62 o 
   1   6   3     1464.75     1517.56     18.91 o 
   2   6   3       26.54       32.21      3.44 o 
   3   6   3     1204.36     1225.81     18.10 o 
   4   6   3      174.16      170.20      7.04 o 
   5   6   3        5.14        6.34      2.91 o 
   6   6   3      110.36      107.48      9.88 o 
   7   6   3      150.18      156.25      9.93 o 
  -6   7   3        3.57        8.48      4.75 o 
  -5   7   3       27.78       31.33      6.18 o 
  -4   7   3       15.73       19.55      6.79 o 
  -3   7   3       28.70       39.16      5.03 o 
  -2   7   3      264.96      257.66      9.93 o 
  -1   7   3      210.87      201.89     12.05 o 
   0   7   3        6.83       10.85      2.32 o 
   1   7   3      414.30      428.34     11.58 o 
   2   7   3      408.24      416.81      9.89 o 
   3   7   3       25.05       21.85      3.36 o 
   4   7   3      103.07       99.98      5.80 o 
   5   7   3      176.19      190.88      9.32 o 
   6   7   3       23.70       34.41      5.48 o 
   7   7   3       42.20       54.64     12.97 o 
  -6   8   3       21.05       22.79      5.79 o 
  -5   8   3        5.24        7.59      4.45 o 
  -4   8   3        8.06        8.32      5.56 o 
  -3   8   3      127.54      153.19     10.50 o 
  -2   8   3      367.71      361.90     12.17 o 
  -1   8   3        8.22       10.83      3.73 o 
   0   8   3      242.52      245.56      9.65 o 
   1   8   3       41.07       40.69      3.89 o 
   2   8   3        3.15        1.77      2.50 o 
   3   8   3       48.43       45.22      5.45 o 
   4   8   3      408.37      357.62     12.40 o 
   5   8   3        3.83        9.51      5.87 o 
   6   8   3      167.21      172.20     10.69 o 
  -5   9   3        5.80        9.94      4.68 o 
  -4   9   3       21.70       26.00      5.03 o 
  -3   9   3       10.08       12.47      5.25 o 
  -2   9   3       84.96       96.98      9.27 o 
  -1   9   3      172.61      177.61     10.19 o 
   0   9   3        2.80        3.32      3.18 o 
   1   9   3       75.81       82.61      6.51 o 
   2   9   3        0.84        3.40      2.67 o 
   3   9   3       35.57       33.77      4.51 o 
   4   9   3       54.25       63.20      5.82 o 
   5   9   3      216.53      203.29     12.35 o 
   6   9   3       30.29       39.42      6.51 o 
  -4  10   3       34.83       25.90      5.93 o 
  -3  10   3        9.40       13.74      4.77 o 
  -2  10   3       14.50       16.59      4.68 o 
  -1  10   3        0.33       -0.72      3.65 o 
   0  10   3       35.70       41.02      6.79 o 
   1  10   3       35.12       42.90      5.93 o 
   2  10   3        3.72        5.11      3.68 o 
   3  10   3        8.73       17.44      4.09 o 
   4  10   3       95.38      103.05      7.17 o 
   5  10   3        0.17       10.75      6.49 o 
  -3  11   3        3.38        5.33      4.29 o 
  -2  11   3       16.40       30.03      5.93 o 
  -1  11   3        3.11        8.14      4.68 o 
   0  11   3        0.04       -0.79      3.65 o 
   1  11   3        0.28        4.20      4.11 o 
   2  11   3       13.77       16.55      5.14 o 
   3  11   3        3.85        3.73      4.23 o 
   4  11   3       48.93       68.06      8.16 o 
  -2  12   3        0.45        6.41      4.77 o 
  -1  12   3        9.28       10.50      5.14 o 
   0  12   3       50.38       58.26     11.43 o 
   1  12   3       24.19       17.64      5.32 o 
   2  12   3       21.92       21.38      5.60 o 
   3  12   3      120.67      118.09      9.34 o 
  -3 -10   4       40.67       42.75      9.27 o 
  -2 -10   4       56.11       51.94      8.23 o 
  -1 -10   4        0.13        2.47      4.94 o 
   0 -10   4       23.26       35.21     10.50 o 
   1 -10   4        0.76       -0.62      6.18 o 
   2 -10   4        0.12        0.00      7.41 o 
  -4  -9   4       39.50       48.80      8.03 o 
  -3  -9   4        1.46        2.68      4.97 o 
  -2  -9   4      324.50      337.58     14.59 o 
  -1  -9   4       40.69       51.64      7.12 o 
   0  -9   4        0.31       -1.85      6.18 o 
   1  -9   4        0.38       -5.56      5.56 o 
   2  -9   4       12.79       15.44      8.03 o 
   3  -9   4       18.96       24.09      9.27 o 
   4  -9   4       11.26       17.91      9.27 o 
  -5  -8   4       45.15       43.13      7.55 o 
  -4  -8   4        9.33       11.95      5.47 o 
  -3  -8   4      665.21      668.76     19.77 o 
  -2  -8   4        0.83       -1.85      5.56 o 
  -1  -8   4       34.01       33.61     12.35 o 
   0  -8   4       78.50       77.73      6.38 o 
   1  -8   4       21.94       20.38      7.41 o 
   2  -8   4        0.03        0.62      4.94 o 
   3  -8   4      119.14      127.25     14.82 o 
   4  -8   4       11.93       17.91      8.65 o 
   5  -8   4        2.53       15.44      8.65 o 
  -6  -7   4        0.07       -2.58      4.29 o 
  -5  -7   4       34.61       39.52      7.41 o 
  -4  -7   4       29.30       38.94      6.73 o 
  -3  -7   4       52.34       56.99      6.99 o 
  -2  -7   4       34.34       34.71      8.03 o 
  -1  -7   4      105.92      107.31      6.28 o 
   0  -7   4        3.45        2.50      2.85 o 
   1  -7   4       47.22       55.59      9.27 o 
   2  -7   4      136.09      120.45     12.97 o 
   3  -7   4        5.01        6.18      6.18 o 
   4  -7   4        3.09        1.85      5.56 o 
   5  -7   4       12.56       11.74      8.65 o 
  -6  -6   4       22.34       18.25      5.87 o 
  -5  -6   4       58.13       71.97     13.90 o 
  -4  -6   4      233.73      236.00     11.66 o 
  -3  -6   4        3.50        4.45      3.81 o 
  -2  -6   4       23.23       23.62      5.25 o 
  -1  -6   4        0.83        0.19      2.96 o 
   0  -6   4      159.29      151.65      6.39 o 
   1  -6   4      145.75      143.97      6.44 o 
   2  -6   4      339.20      324.30     18.53 o 
   3  -6   4      500.29      408.92     22.24 o 
   4  -6   4       29.82       36.44      9.27 o 
   5  -6   4        4.51        1.24      6.18 o 
   6  -6   4       13.16       13.59      8.65 o 
  -7  -5   4      139.51      125.12     10.28 o 
  -6  -5   4        0.61        0.51      3.92 o 
  -5  -5   4       97.96      104.33      8.50 o 
  -4  -5   4      594.40      582.66     16.80 o 
  -3  -5   4      186.84      183.32      9.25 o 
  -2  -5   4       11.64        8.24      3.31 o 
  -1  -5   4      302.45      313.96      9.94 o 
   0  -5   4        5.35        4.94      2.28 o 
   1  -5   4      274.95      271.53      7.43 o 
   2  -5   4       99.26       86.48      6.76 o 
   3  -5   4       26.90       35.83      8.03 o 
   4  -5   4       14.65       14.21      6.79 o 
   5  -5   4       30.98       40.15      9.88 o 
   6  -5   4        5.46       10.50      7.41 o 
  -7  -4   4        0.68       -1.54      4.57 o 
  -6  -4   4      156.00      157.81     10.28 o 
  -5  -4   4      282.85      279.83     12.44 o 
  -4  -4   4       59.26       64.64      8.96 o 
  -3  -4   4      164.41      168.59      8.22 o 
  -2  -4   4       45.68       44.42      3.62 o 
  -1  -4   4      117.87      121.42      4.82 o 
   0  -4   4     1539.78     1508.28     18.02 o 
   1  -4   4      391.78      413.65      8.45 o 
   2  -4   4       39.47       48.60      3.66 o 
   3  -4   4       99.66       92.66     10.50 o 
   4  -4   4       13.03       14.21      6.79 o 
   5  -4   4        6.67        9.88      6.18 o 
   6  -4   4       68.49       62.39     11.74 o 
   7  -4   4       16.51       28.41     10.50 o 
  -7  -3   4       11.41       10.19      5.03 o 
  -6  -3   4       12.20       13.74      4.77 o 
  -5  -3   4       29.70       27.96      5.24 o 
  -4  -3   4      766.13      782.57     21.31 o 
  -3  -3   4      672.69      679.89     15.53 o 
  -2  -3   4      416.97      425.42      7.76 o 
  -1  -3   4       36.50       29.97      2.60 o 
   0  -3   4       31.97       34.40      2.78 o 
   1  -3   4       53.31       73.17      3.46 o 
   2  -3   4      609.64      575.55      9.10 o 
   3  -3   4       44.80       41.26      4.75 o 
   4  -3   4      236.45      237.82     16.06 o 
   5  -3   4      113.92      116.13     12.97 o 
   6  -3   4       23.79       29.03      8.65 o 
   7  -3   4        3.52        6.18      7.41 o 
  -7  -2   4       15.25       11.12      5.14 o 
  -6  -2   4       33.93       35.48      5.87 o 
  -5  -2   4      341.14      343.05     12.57 o 
  -4  -2   4       27.12       32.88      6.49 o 
  -3  -2   4      924.26      966.88     21.00 o 
  -2  -2   4     2755.83     3188.86     36.57 o 
  -1  -2   4      263.49      271.78      5.47 o 
   0  -2   4       66.01       62.57      2.90 o 
   1  -2   4      227.43      262.72      5.04 o 
   2  -2   4       82.66       76.28      3.06 o 
   3  -2   4       83.12       86.79      3.83 o 
   4  -2   4       64.26       59.39      5.88 o 
   5  -2   4        0.66        1.24      4.94 o 
   6  -2   4      104.78      107.48     12.97 o 
   7  -2   4       33.67       26.56      9.88 o 
  -7  -1   4       11.67       15.44      6.18 o 
  -6  -1   4       19.81       15.25      4.57 o 
  -5  -1   4       54.59       51.17      6.06 o 
  -4  -1   4     1008.49     1015.63     19.85 o 
  -3  -1   4      208.24      207.73      7.99 o 
  -2  -1   4      620.88      630.43     12.23 o 
  -1  -1   4      334.87      325.21      5.42 o 
   0  -1   4      315.34      293.66      5.11 o 
   1  -1   4      136.44      122.13      5.63 o 
   2  -1   4     1295.95     1285.44     21.62 o 
   3  -1   4      269.97      305.37      6.60 o 
   4  -1   4      270.41      261.04     10.69 o 
   5  -1   4      116.08      115.03      9.27 o 
   6  -1   4        0.30       -2.47      4.94 o 
   7  -1   4        7.19        9.27      6.79 o 
  -6   0   4       35.29       39.60      5.93 o 
  -5   0   4      113.82      117.70      7.41 o 
  -4   0   4       18.62       19.70      3.86 o 
  -3   0   4      133.53      124.73      3.58 o 
  -2   0   4      820.18      813.88     13.92 o 
  -1   0   4       53.40       72.16     10.50 o 
   0   0   4     2622.94     2624.55     25.94 o 
   1   0   4       82.45       85.76      4.75 o 
   2   0   4      180.05      177.74      7.20 o 
   3   0   4       23.97       21.31      2.02 o 
   4   0   4     1823.71     1771.22     30.57 o 
   5   0   4        0.28       -1.90      2.81 o 
   6   0   4        4.56        4.87      7.41 o 
   7   0   4      302.93      274.26     20.38 o 
  -7   1   4        8.79       20.38      6.79 o 
  -6   1   4       36.59       31.50      6.79 o 
  -5   1   4      232.80      213.73     14.82 o 
  -4   1   4      200.22      197.67     12.97 o 
  -3   1   4      353.37      352.12      8.68 o 
  -2   1   4       28.42       21.97      2.47 o 
  -1   1   4     6887.69     7111.20     73.64 o 
   0   1   4       28.11       42.73      3.96 o 
   1   1   4     2757.20     2788.85     34.28 o 
   2   1   4     2644.24     2592.47     22.99 o 
   3   1   4      970.66      960.34     13.93 o 
   4   1   4        1.02       -0.09      1.46 o 
   5   1   4       34.29       37.32      5.45 o 
   6   1   4      204.04      210.04     11.79 o 
  -7   2   4       75.53       74.12     10.50 o 
  -6   2   4      261.22      270.56     14.82 o 
  -5   2   4       68.86       72.89      8.65 o 
  -4   2   4      320.52      346.64      8.16 o 
  -3   2   4       70.73       63.43      3.67 o 
  -2   2   4     1124.72     1093.48     13.16 o 
  -1   2   4      603.12      625.11     11.94 o 
   0   2   4     1875.73     1883.63     17.48 o 
   1   2   4        0.84        0.53      0.90 o 
   2   2   4     1607.51     1759.02     17.65 o 
   3   2   4      176.85      225.04      6.91 o 
   4   2   4      137.48      123.78      5.80 o 
   5   2   4      151.62      145.89      7.20 o 
   6   2   4       83.46       87.10     11.74 o 
   7   2   4       69.22       94.07      9.57 o 
  -7   3   4       40.86       53.74      9.88 o 
  -6   3   4       30.96       43.86      8.03 o 
  -5   3   4       61.87       48.18      7.41 o 
  -4   3   4      514.22      514.76     20.08 o 
  -3   3   4      310.03      308.39      7.23 o 
  -2   3   4      454.67      430.17      7.69 o 
  -1   3   4     1598.87     1556.05     15.99 o 
   0   3   4      112.82      108.74      3.72 o 
   1   3   4     1242.86     1292.56     14.29 o 
   2   3   4     2342.69     2205.55     41.43 o 
   3   3   4      546.84      508.21      9.34 o 
   4   3   4       79.95       82.86      4.48 o 
   5   3   4       77.70       75.39      4.96 o 
   6   3   4       91.07       90.77      8.26 o 
   7   3   4        3.59       11.84      8.65 o 
  -7   4   4        4.85        7.41      6.79 o 
  -6   4   4       15.37        9.88      6.18 o 
  -5   4   4      142.69      143.31     10.50 o 
  -4   4   4        9.10       11.24      4.02 o 
  -3   4   4     1133.90     1117.31     18.38 o 
  -2   4   4      569.06      547.16      8.39 o 
  -1   4   4       82.00      107.01      3.79 o 
   0   4   4      445.40      517.00      8.25 o 
   1   4   4        9.05        1.85      1.34 o 
   2   4   4     2424.57     2742.69     26.68 o 
   3   4   4      181.40      183.66      6.07 o 
   4   4   4      651.26      648.69     12.27 o 
   5   4   4       14.77       13.78      3.05 o 
   6   4   4        0.61        0.62      2.62 o 
   7   4   4       62.08       90.19     12.35 o 
  -7   5   4       24.23       26.56      8.65 o 
  -6   5   4       54.49       59.92      9.27 o 
  -5   5   4       10.78       17.62      4.57 o 
  -4   5   4      334.44      329.84     10.98 o 
  -3   5   4       96.00      104.64      6.23 o 
  -2   5   4      202.51      220.16      8.00 o 
  -1   5   4      280.19      271.00      6.12 o 
   0   5   4       10.89        7.00      1.76 o 
   1   5   4      192.99      231.59      6.27 o 
   2   5   4     2050.77     2037.54     22.92 o 
   3   5   4     1153.46     1210.19     21.38 o 
   4   5   4      395.95      372.78      9.56 o 
   5   5   4       57.03       55.57      7.27 o 
   6   5   4       30.75       40.01      4.58 o 
   7   5   4        4.71       17.91      8.65 o 
  -6   6   4        1.36       -2.47      5.56 o 
  -5   6   4      117.61      127.82      8.26 o 
  -4   6   4        4.42        8.10      3.86 o 
  -3   6   4      168.49      161.96      8.16 o 
  -2   6   4      982.00      951.35     17.65 o 
  -1   6   4      213.35      213.53      7.72 o 
   0   6   4       22.77       28.01      2.88 o 
   1   6   4      156.65      139.45      5.79 o 
   2   6   4      223.86      219.99      7.00 o 
   3   6   4       45.75       53.78      6.98 o 
   4   6   4      125.72      127.84      6.24 o 
   5   6   4      166.61      156.26      7.25 o 
   6   6   4        8.43       10.18      3.64 o 
   7   6   4       47.08       46.95      8.65 o 
  -6   7   4       58.14       59.92      9.88 o 
  -5   7   4        0.01        0.62      3.69 o 
  -4   7   4       62.74       61.91     19.15 o 
  -3   7   4      252.45      254.34     10.24 o 
  -2   7   4        0.26        3.34      3.40 o 
  -1   7   4      291.56      288.16      9.79 o 
   0   7   4      109.94      107.79      4.99 o 
   1   7   4        9.85        9.57      2.29 o 
   2   7   4      259.65      261.95      7.98 o 
   3   7   4        0.72       -0.88      1.86 o 
   4   7   4       10.68        7.32      2.70 o 
   5   7   4      102.42      107.37      8.18 o 
   6   7   4       92.14       96.36      9.88 o 
   7   7   4       67.04       86.48     11.12 o 
  -6   8   4       25.46       31.50      8.03 o 
  -5   8   4        3.47        4.15      4.45 o 
  -4   8   4       46.64       45.02      5.79 o 
  -3   8   4      181.74      189.95      9.48 o 
  -2   8   4       61.42       58.55      6.18 o 
  -1   8   4       62.40       76.32      6.51 o 
   0   8   4       56.12       49.21      5.34 o 
   1   8   4       38.98       35.40      4.45 o 
   2   8   4        4.16        2.07      2.24 o 
   3   8   4        3.98        1.18      2.45 o 
   4   8   4       10.85       22.53      3.85 o 
   5   8   4      211.97      211.86     10.37 o 
   6   8   4        1.08        4.94      5.56 o 
  -5   9   4        1.40        4.77      4.57 o 
  -4   9   4       25.89       22.91      5.19 o 
  -3   9   4       36.11       46.68      6.38 o 
  -2   9   4        0.06        3.77      3.65 o 
  -1   9   4      209.16      208.34      9.93 o 
   0   9   4       18.80       30.44      4.90 o 
   1   9   4       93.97       93.79      6.96 o 
   2   9   4        2.04        4.29      3.54 o 
   3   9   4        0.42        2.68      3.25 o 
   4   9   4        3.82        3.67      3.54 o 
   5   9   4       56.20       52.02      5.79 o 
   6   9   4       82.18       83.32     22.55 o 
  -4  10   4       11.51       12.97      4.94 o 
  -3  10   4        0.24       -0.29      3.54 o 
  -2  10   4       54.48       55.52     11.43 o 
  -1  10   4        5.56       17.40      8.03 o 
   0  10   4        0.15        4.46      3.65 o 
   1  10   4       92.94       94.97      7.54 o 
   2  10   4       17.19       27.85      4.38 o 
   3  10   4        1.32        0.84      2.99 o 
   4  10   4      259.51      229.20     10.34 o 
   5  10   4      123.58      131.13     10.19 o 
  -4  11   4        1.63       12.72      5.14 o 
  -3  11   4        8.21       11.17      5.24 o 
  -2  11   4        3.32        6.63      4.57 o 
  -1  11   4       14.40       21.68      5.48 o 
   0  11   4       69.71       73.86      7.54 o 
   1  11   4       29.92       41.16     13.90 o 
   2  11   4       10.23       12.14      4.90 o 
   3  11   4       71.95       78.58      6.53 o 
   4  11   4        8.58        8.50      6.37 o 
  -2  12   4       20.54       28.43      6.51 o 
  -1  12   4       16.77       22.70      6.79 o 
   0  12   4        7.90        9.74      5.48 o 
   1  12   4       85.37       91.33      9.88 o 
   2  12   4        0.24        4.32      4.11 o 
   3  12   4       37.83       25.30      6.06 o 
   0  13   4       17.48       20.34      6.06 o 
   1  13   4        0.01       -2.88      4.21 o 
  -2 -10   5      300.23      301.03     36.44 o 
   1 -10   5       15.14        9.27      8.65 o 
   2 -10   5        2.45        8.03      8.03 o 
  -4  -9   5       22.04       20.59      6.63 o 
  -3  -9   5       23.35       24.42     11.74 o 
  -2  -9   5        0.51       -1.85      6.49 o 
   1  -9   5        1.42        4.94      6.18 o 
   2  -9   5        8.30       14.82      8.03 o 
   3  -9   5       25.64       17.91      8.65 o 
  -5  -8   5        5.20        4.09      5.07 o 
  -4  -8   5       56.35       56.48      8.50 o 
  -3  -8   5       68.27       74.34     11.43 o 
  -2  -8   5       19.95       13.72      7.10 o 
  -1  -8   5        1.27       -4.22      9.27 o 
   0  -8   5       13.04       11.12      6.79 o 
   1  -8   5        7.62        6.18      6.18 o 
   2  -8   5       26.14       16.06      8.03 o 
   3  -8   5       29.82       29.03      9.27 o 
   4  -8   5       46.41       22.86      9.27 o 
  -5  -7   5        0.46       -2.10      4.47 o 
  -4  -7   5       81.37       84.13      8.98 o 
  -3  -7   5      269.07      285.23     15.13 o 
  -2  -7   5        9.58       11.96      4.47 o 
  -1  -7   5       39.63       43.75      5.70 o 
   0  -7   5       97.90      111.71      8.57 o 
   1  -7   5       13.42       11.74      6.18 o 
   2  -7   5       13.79       14.21      6.79 o 
   3  -7   5        5.62        6.79      6.79 o 
   4  -7   5        0.47        4.32      6.79 o 
   5  -7   5       13.29       14.21      8.65 o 
  -6  -6   5       17.42       26.76      6.83 o 
  -5  -6   5      122.89      136.00     10.28 o 
  -4  -6   5      222.93      212.64     11.66 o 
  -3  -6   5        9.71       15.99      4.85 o 
  -2  -6   5       66.22       80.11      6.99 o 
  -1  -6   5       64.97       58.34      4.63 o 
   0  -6   5      303.71      291.66      8.96 o 
   1  -6   5      310.98      310.23     13.51 o 
   2  -6   5       93.66       97.60     11.12 o 
   3  -6   5       23.35       20.38      7.41 o 
   4  -6   5        6.67        6.79      6.18 o 
   5  -6   5        8.41        4.94      6.79 o 
   6  -6   5        1.55        3.71      6.79 o 
  -6  -5   5       45.26       36.17     12.66 o 
  -5  -5   5       10.86        7.63      4.85 o 
  -4  -5   5       26.18       27.73      5.47 o 
  -3  -5   5      152.45      162.34      8.98 o 
  -2  -5   5      188.36      190.94      9.35 o 
  -1  -5   5      397.12      413.28      9.65 o 
   0  -5   5      231.37      231.12      7.38 o 
   1  -5   5       18.71       15.98      4.77 o 
   2  -5   5       30.75       26.82      5.01 o 
   3  -5   5        1.07       -0.62      4.32 o 
   4  -5   5        0.02       -0.62      4.94 o 
   5  -5   5       18.67       16.06      8.03 o 
   6  -5   5       44.43       45.09     11.74 o 
  -7  -4   5        9.59        5.49      5.32 o 
  -6  -4   5        0.15       -0.73      3.96 o 
  -5  -4   5      124.23      118.35      8.79 o 
  -4  -4   5      193.41      204.53     10.28 o 
  -3  -4   5        5.44        6.92      4.32 o 
  -2  -4   5      231.26      226.09      8.98 o 
  -1  -4   5      847.73      925.76     15.10 o 
   0  -4   5       15.28       15.11      2.68 o 
   1  -4   5      609.46      632.44     10.75 o 
   2  -4   5       89.20       95.44      6.99 o 
   3  -4   5        6.83        8.34      3.49 o 
   4  -4   5       11.65        6.79      5.56 o 
   5  -4   5        5.30       10.50      6.79 o 
   6  -4   5        6.04        7.41      7.41 o 
  -7  -3   5       43.22       42.49      7.41 o 
  -6  -3   5       13.04       16.50      5.32 o 
  -5  -3   5        0.60       -2.94      3.25 o 
  -4  -3   5      140.57      134.44      8.68 o 
  -3  -3   5      527.78      520.62     13.82 o 
  -2  -3   5        4.03        6.59      2.76 o 
  -1  -3   5      375.02      362.98      7.47 o 
   0  -3   5      374.26      364.23      7.44 o 
   1  -3   5       88.35       89.63      3.91 o 
   2  -3   5      188.79      181.68      8.51 o 
   3  -3   5      317.44      308.38     11.52 o 
   4  -3   5       10.40        8.03      6.18 o 
   5  -3   5       74.50       80.30     11.74 o 
   6  -3   5       12.70       14.82      8.03 o 
   7  -3   5        0.14        7.41      8.03 o 
  -7  -2   5       19.34       17.83      5.93 o 
  -6  -2   5       20.95       27.14      5.60 o 
  -5  -2   5       66.08       59.40     13.90 o 
  -4  -2   5      635.23      626.12     16.23 o 
  -3  -2   5       49.89       42.82      7.41 o 
  -2  -2   5      661.17      666.74     14.03 o 
  -1  -2   5       27.66       23.58      2.09 o 
   0  -2   5      105.65       98.59      3.78 o 
   1  -2   5      922.80      903.37     10.85 o 
   2  -2   5      257.41      222.99      8.74 o 
   3  -2   5       36.06       34.69      4.80 o 
   4  -2   5      220.01      217.09     10.46 o 
   5  -2   5      143.52      139.60     13.59 o 
   6  -2   5        7.22        9.88      6.79 o 
   7  -2   5        3.34        3.71      7.41 o 
  -7  -1   5        0.98        3.09      5.56 o 
  -6  -1   5        0.29       -1.85      3.73 o 
  -5  -1   5       75.32       70.72      7.08 o 
  -4  -1   5      509.52      500.91     17.30 o 
  -3  -1   5      749.70      733.14     15.65 o 
  -2  -1   5       34.28       30.44      3.73 o 
  -1  -1   5      645.30      631.83      8.71 o 
   0  -1   5     1234.01     1198.60     12.87 o 
   1  -1   5        1.55        0.75      1.93 o 
   2  -1   5      361.30      345.99     10.69 o 
   3  -1   5     1559.24     1490.53     26.64 o 
   4  -1   5      174.17      161.84      9.14 o 
   5  -1   5       41.99       44.41      6.11 o 
   6  -1   5        5.86        8.65      6.79 o 
   7  -1   5       33.13       45.09     11.12 o 
  -6   0   5       93.44       74.74      9.27 o 
  -5   0   5      646.07      596.20     16.17 o 
  -4   0   5      417.08      422.17     12.44 o 
  -3   0   5      473.83      543.14     12.89 o 
  -2   0   5      624.12      574.82     12.23 o 
  -1   0   5      396.39      386.52      6.32 o 
   0   0   5        0.08       -2.08      1.59 o 
   1   0   5     1559.30     1483.98     22.60 o 
   2   0   5      187.24      165.43      7.20 o 
   3   0   5      430.80      410.17     12.67 o 
   4   0   5      171.95      167.93      8.95 o 
   5   0   5       79.85       76.07      7.20 o 
   6   0   5        5.65        9.02      8.65 o 
   7   0   5       18.35       16.68      8.65 o 
  -7   1   5        6.62        7.41      6.18 o 
  -6   1   5       61.50       66.09      8.65 o 
  -5   1   5        5.57        4.94      6.79 o 
  -4   1   5      148.31      164.31     12.97 o 
  -3   1   5     1196.27     1228.00     32.74 o 
  -2   1   5      636.43      655.11     11.20 o 
  -1   1   5      690.76      675.02      8.94 o 
   0   1   5     2049.25     1998.86     20.54 o 
   1   1   5      110.10      134.40      3.44 o 
   2   1   5     1167.22     1189.22     12.47 o 
   3   1   5      327.43      282.91      9.03 o 
   4   1   5      503.49      474.61     14.83 o 
   5   1   5        5.79        4.11      3.69 o 
   6   1   5       78.20       82.57      8.70 o 
  -7   2   5       37.61       29.65      8.03 o 
  -6   2   5       30.86       48.18      8.65 o 
  -5   2   5      100.22      103.77      9.27 o 
  -4   2   5      273.69      270.78      9.65 o 
  -3   2   5        6.41        4.27      2.14 o 
  -2   2   5     1768.41     1723.39     18.38 o 
  -1   2   5     1513.35     1532.35     15.91 o 
   0   2   5      472.91      506.66      7.53 o 
   1   2   5      323.96      283.91      7.48 o 
   2   2   5       59.29       71.67      3.27 o 
   3   2   5     1167.05     1259.41     17.56 o 
   4   2   5       11.41       17.77      2.70 o 
   5   2   5      225.30      223.61     16.06 o 
   6   2   5        2.71        2.47      6.18 o 
   7   2   5       22.58       44.58     22.86 o 
  -7   3   5       21.74       35.83      9.27 o 
  -6   3   5       77.03       81.54     10.50 o 
  -5   3   5       27.27       23.47      6.18 o 
  -4   3   5      122.44      113.66      9.27 o 
  -3   3   5      366.30      348.25      8.02 o 
  -2   3   5      969.49      979.32     13.77 o 
  -1   3   5        2.08        2.99      1.64 o 
   0   3   5     1396.08     1327.15     14.71 o 
   1   3   5      147.19      177.11      4.63 o 
   2   3   5       10.20        4.83      1.41 o 
   3   3   5     1334.36     1215.34     15.82 o 
   4   3   5      445.38      434.82      9.56 o 
   5   3   5      145.50      150.46      9.32 o 
   6   3   5       51.91       60.78      7.72 o 
   7   3   5       16.30       50.65     11.12 o 
  -7   4   5      106.04       89.57     11.74 o 
  -6   4   5       29.96       46.33      9.27 o 
  -5   4   5       34.32       43.86      8.03 o 
  -4   4   5      267.33      267.95      9.82 o 
  -3   4   5        4.69        7.08      2.81 o 
  -2   4   5      239.89      212.82      5.62 o 
  -1   4   5     3413.95     3514.75     31.27 o 
   0   4   5       88.95       91.80      3.72 o 
   1   4   5      111.00       98.58      3.97 o 
   2   4   5      246.49      230.68      6.22 o 
   3   4   5       11.44       12.17      2.24 o 
   4   4   5       30.15       31.79      3.52 o 
   5   4   5       24.60       30.62      3.67 o 
   6   4   5       25.17       20.00      5.48 o 
   7   4   5       17.47       25.41      9.27 o 
  -7   5   5        1.66       -3.71      6.18 o 
  -6   5   5       26.94       35.83      8.65 o 
  -5   5   5      154.53      155.04     11.74 o 
  -4   5   5       44.15       44.24      6.18 o 
  -3   5   5      468.61      462.57     12.31 o 
  -2   5   5      595.77      595.10     14.52 o 
  -1   5   5       35.03       39.16      2.88 o 
   0   5   5       92.82       79.30      4.13 o 
   1   5   5      290.01      259.95      6.72 o 
   2   5   5      159.14      151.18      5.53 o 
   3   5   5      914.57      891.38     15.15 o 
   4   5   5        0.23       -1.10      1.71 o 
   5   5   5        9.49        9.96      2.99 o 
   6   5   5       38.86       44.76     10.81 o 
   7   5   5       14.94       14.21      8.65 o 
  -6   6   5       41.23       23.47      8.03 o 
  -5   6   5       59.50       56.83      8.65 o 
  -4   6   5       19.33       23.70      4.94 o 
  -3   6   5       11.84       18.68      3.86 o 
  -2   6   5     1115.48     1136.37     19.74 o 
  -1   6   5       20.65       31.48      2.88 o 
   0   6   5       64.55       68.59      3.84 o 
   1   6   5       81.33       75.21      4.09 o 
   2   6   5      245.32      223.38      7.17 o 
   3   6   5       51.04       59.24      4.26 o 
   4   6   5      147.11      137.54      6.44 o 
   5   6   5        3.46       -1.22      2.24 o 
   6   6   5       62.57       55.89      5.39 o 
   7   6   5       12.95       38.30      9.88 o 
  -6   7   5        8.43       19.77      7.41 o 
  -5   7   5       19.25       26.28      5.45 o 
  -4   7   5       18.72       19.10      4.90 o 
  -3   7   5      228.28      223.61     12.35 o 
  -2   7   5       45.77       56.53      9.57 o 
  -1   7   5        4.43        0.00      2.51 o 
   0   7   5      385.14      378.48      8.94 o 
   1   7   5        0.44       -0.54      1.58 o 
   2   7   5      169.07      174.07      6.63 o 
   3   7   5      134.53      136.20      6.44 o 
   4   7   5        8.07       14.36      3.60 o 
   5   7   5       37.27       36.13      4.42 o 
   6   7   5       23.03       21.52      4.15 o 
  -6   8   5       40.16       33.36      8.65 o 
  -5   8   5       11.40       14.15      4.75 o 
  -4   8   5       78.21       96.40      8.16 o 
  -3   8   5       65.22       74.31      6.96 o 
  -2   8   5       68.42       69.38      6.51 o 
  -1   8   5      291.99      298.27     10.96 o 
   0   8   5        4.16       -0.43      6.49 o 
   1   8   5       27.75       28.26      3.53 o 
   2   8   5       35.01       34.71      4.39 o 
   3   8   5       26.87       28.18      3.81 o 
   4   8   5       30.68       36.01      5.29 o 
   5   8   5      328.59      303.18     10.77 o 
   6   8   5      115.72      115.66     20.69 o 
  -5   9   5       11.49        8.49      4.90 o 
  -4   9   5        0.58       -2.65      3.54 o 
  -3   9   5        0.80       -1.13      3.54 o 
  -2   9   5      102.53       95.20     13.59 o 
  -1   9   5       33.52       34.40      9.57 o 
   0   9   5      234.35      242.27     10.24 o 
   1   9   5       80.19       96.00      6.96 o 
   2   9   5        3.75        0.75      2.51 o 
   3   9   5       50.77       57.40      8.00 o 
   4   9   5      176.29      164.28      8.08 o 
   5   9   5        2.32        2.43      3.54 o 
   6   9   5      137.44      114.89     11.74 o 
  -4  10   5       20.66       19.55      5.19 o 
  -3  10   5        4.02        5.88      4.21 o 
  -2  10   5       57.50       57.65      6.63 o 
  -1  10   5      236.66      230.56     10.96 o 
   0  10   5       74.45       85.40      7.72 o 
   1  10   5        5.42        1.82      3.54 o 
   2  10   5      139.71      141.17      8.76 o 
   3  10   5       68.23       63.01      6.83 o 
   4  10   5       41.84       46.14      6.51 o 
   5  10   5      122.69      123.72      7.72 o 
  -4  11   5        2.24        6.55      4.68 o 
  -3  11   5        9.62        8.65      4.68 o 
  -2  11   5       13.56       10.73      4.77 o 
  -1  11   5       64.53       63.34      7.41 o 
   0  11   5      149.47      158.44     11.43 o 
   1  11   5       49.28       41.35      8.96 o 
   2  11   5       33.39       30.65      6.49 o 
   3  11   5       57.52       58.26      7.76 o 
   4  11   5       35.18       40.72      9.74 o 
  -2  12   5       36.19       34.69      6.83 o 
  -1  12   5       26.33       37.06     11.12 o 
   0  12   5      149.32      146.10     12.66 o 
   1  12   5       17.85       19.03      5.60 o 
   2  12   5       39.25       39.53      6.63 o 
   3  12   5        9.43        1.06      7.41 o 
   0  13   5       30.78       31.22      9.88 o 
   1  13   5       20.67       20.02      6.06 o 
  -3  -9   6       58.03       54.63     15.44 o 
  -2  -9   6       52.94       35.83     18.53 o 
   1  -9   6       20.37       21.62      8.65 o 
   2  -9   6        2.64       13.59      8.03 o 
   3  -9   6        3.80       11.12      8.65 o 
  -4  -8   6       52.53       54.49      8.58 o 
  -3  -8   6      125.22      123.69     10.25 o 
  -2  -8   6       37.45       42.98     20.69 o 
  -1  -8   6       23.91       16.68     14.21 o 
   1  -8   6       68.24       68.57     11.12 o 
   2  -8   6       17.96       20.38      8.03 o 
   3  -8   6       55.36       58.06     11.74 o 
   4  -8   6       44.43       50.65     12.35 o 
  -5  -7   6       47.02       46.02      8.17 o 
  -4  -7   6        2.83       -2.22      4.55 o 
  -3  -7   6       20.92       15.68      5.58 o 
  -2  -7   6       51.36       43.14      6.63 o 
  -1  -7   6        8.52        6.72      5.87 o 
   0  -7   6      189.58      195.92     13.59 o 
   1  -7   6       22.17       25.94      7.41 o 
   2  -7   6        0.13        4.94      5.56 o 
   3  -7   6        9.14        9.27      6.79 o 
   4  -7   6        0.07        7.41      7.41 o 
   5  -7   6        0.92        3.09      6.79 o 
  -6  -6   6        2.80        4.16      5.95 o 
  -5  -6   6        2.28       -0.44      8.34 o 
  -4  -6   6       72.87       71.80      8.50 o 
  -3  -6   6       97.22      100.07      8.58 o 
  -2  -6   6        8.02       10.43      4.94 o 
  -1  -6   6      133.27      139.99     11.74 o 
   0  -6   6      162.43      164.93     20.08 o 
   1  -6   6       10.79       10.17      5.24 o 
   2  -6   6       92.20      104.39     12.35 o 
   3  -6   6       45.21       34.59      8.65 o 
   4  -6   6        0.08        6.18      7.41 o 
   5  -6   6       11.17       19.77      8.65 o 
  -6  -5   6      127.72      137.65     11.20 o 
  -5  -5   6       10.84       11.48      5.47 o 
  -4  -5   6       29.85       24.49      6.79 o 
  -3  -5   6       32.07       30.96      6.49 o 
  -2  -5   6      118.71      108.51      7.61 o 
  -1  -5   6        5.30        3.71      2.95 o 
   0  -5   6      521.78      507.83     10.91 o 
   1  -5   6      223.06      238.77     11.72 o 
   2  -5   6       21.06       21.26      5.01 o 
   3  -5   6       26.84       33.36      8.65 o 
   4  -5   6       26.37       25.94      8.03 o 
   5  -5   6        5.52        8.03      7.41 o 
   6  -5   6       15.10       22.86     10.50 o 
  -6  -4   6        2.67        7.15      4.91 o 
  -5  -4   6      126.83      121.70      9.69 o 
  -4  -4   6       30.07       27.35      5.40 o 
  -3  -4   6      342.86      313.68     12.07 o 
  -2  -4   6       30.51       33.26      4.85 o 
  -1  -4   6      746.47      788.23     12.95 o 
   0  -4   6      136.97      140.76      5.56 o 
   1  -4   6      182.06      168.54      9.34 o 
   2  -4   6      438.66      442.53     14.63 o 
   3  -4   6       10.34        7.76      3.41 o 
   4  -4   6        5.96        2.47      5.56 o 
   5  -4   6       48.28       46.33      9.88 o 
   6  -4   6       18.50       25.33      9.88 o 
  -7  -3   6        0.00       -0.49      9.27 o 
  -6  -3   6       12.94       12.79      5.32 o 
  -5  -3   6        5.73        8.85      4.42 o 
  -4  -3   6        2.16        2.06      3.87 o 
  -3  -3   6      323.01      306.23     11.12 o 
  -2  -3   6      212.31      219.90      8.98 o 
  -1  -3   6        4.13        5.24      2.70 o 
   0  -3   6      522.69      511.19      9.31 o 
   1  -3   6      515.25      511.77     14.68 o 
   2  -3   6        8.12        7.56      3.69 o 
   3  -3   6      207.11      181.01      9.61 o 
   4  -3   6      152.89      148.87     13.59 o 
   5  -3   6        4.78        4.94      6.18 o 
   6  -3   6        3.67        6.18      6.79 o 
   7  -3   6        5.18       13.59      9.27 o 
  -7  -2   6        2.97       -0.90      4.91 o 
  -6  -2   6       19.59       14.87      5.60 o 
  -5  -2   6       23.15        8.33      4.36 o 
  -4  -2   6     1094.00      994.48     21.31 o 
  -3  -2   6      535.56      559.11     14.39 o 
  -2  -2   6      476.94      517.94     12.71 o 
  -1  -2   6      202.65      171.31      4.96 o 
   0  -2   6      152.58      140.11      4.42 o 
   1  -2   6       12.39       10.75      1.63 o 
   2  -2   6     1272.72     1187.23     39.22 o 
   3  -2   6      190.49      174.87     16.37 o 
   4  -2   6      263.07      244.65     13.59 o 
   5  -2   6       84.70       67.95     11.12 o 
   6  -2   6       11.00        9.27      7.41 o 
   7  -2   6       12.58        8.03      8.03 o 
  -7  -1   6        0.77       -1.24      4.94 o 
  -6  -1   6       23.50       18.30      5.32 o 
  -5  -1   6       95.50       82.00      8.65 o 
  -4  -1   6       28.34       26.02      4.77 o 
  -3  -1   6      690.11      691.94     15.77 o 
  -2  -1   6     1028.01     1033.25     18.14 o 
  -1  -1   6       31.52       35.47      2.51 o 
   0  -1   6       37.62       33.97      2.40 o 
   1  -1   6      650.27      624.86     19.15 o 
   2  -1   6       51.79       61.73      5.45 o 
   3  -1   6      503.79      492.42     14.85 o 
   4  -1   6       81.00       81.15      7.43 o 
   5  -1   6       21.04       20.17      6.18 o 
   6  -1   6       10.39        8.03      6.79 o 
   7  -1   6        4.19        6.79      7.41 o 
  -5   0   6        3.36       -1.44      3.31 o 
  -4   0   6      436.17      438.97     13.47 o 
  -3   0   6     1225.24     1239.00     21.25 o 
  -2   0   6      248.77      235.61      8.10 o 
  -1   0   6     1388.40     1331.39     14.64 o 
   0   0   6       81.59       69.07      4.68 o 
   1   0   6      110.48      104.07      5.87 o 
   2   0   6      464.96      418.09     12.21 o 
   3   0   6      237.27      230.83     10.05 o 
   4   0   6      172.13      167.25      9.61 o 
   5   0   6       73.28       74.13      7.63 o 
   6   0   6       14.25       14.29      5.01 o 
   7   0   6        0.18        3.09      6.18 o 
  -7   1   6        0.01        0.62      5.56 o 
  -6   1   6       48.48       43.24      8.03 o 
  -5   1   6       73.32       70.42     12.35 o 
  -4   1   6       21.99       16.68      8.03 o 
  -3   1   6      307.81      305.76     17.91 o 
  -2   1   6      618.53      600.55     10.93 o 
  -1   1   6      885.16      878.64     11.56 o 
   0   1   6       30.52       21.29      1.90 o 
   1   1   6      386.94      317.16      5.70 o 
   2   1   6      142.85      151.79      7.43 o 
   3   1   6        3.37        5.27      2.81 o 
   4   1   6      513.15      485.95     15.50 o 
   5   1   6       50.25       53.28      6.95 o 
   6   1   6       87.60       98.22     12.35 o 
  -7   2   6       24.25       30.27      8.65 o 
  -6   2   6      281.86      300.21     16.68 o 
  -5   2   6        5.06       -0.62      4.94 o 
  -4   2   6       70.84       83.45      6.51 o 
  -3   2   6      671.00      659.40     14.82 o 
  -2   2   6      269.56      279.58      6.71 o 
  -1   2   6      883.18      868.32     11.39 o 
   0   2   6     4953.27     5216.19     41.82 o 
   1   2   6      954.98      973.18     14.34 o 
   2   2   6      493.54      465.61      7.51 o 
   3   2   6        9.50        7.08      2.78 o 
   4   2   6       30.11       29.03      7.41 o 
   5   2   6       21.45       19.77      7.41 o 
   6   2   6       40.23       29.65      9.88 o 
   7   2   6        8.72       39.07     24.40 o 
  -7   3   6        1.45        1.24      6.18 o 
  -6   3   6        0.64        5.56      5.56 o 
  -5   3   6        8.86        6.18      4.94 o 
  -4   3   6       35.15       30.89      6.18 o 
  -3   3   6       17.93       18.63      3.37 o 
  -2   3   6     1212.97     1209.78     15.25 o 
  -1   3   6     2340.33     2524.60     24.31 o 
   0   3   6       26.53       19.81      2.17 o 
   1   3   6      356.19      296.59      6.36 o 
   2   3   6       44.50       40.44      2.83 o 
   3   3   6      170.96      162.90      5.25 o 
   4   3   6      179.46      178.16      9.58 o 
   5   3   6       35.86       31.08      5.63 o 
   6   3   6       18.99       24.34      6.18 o 
   7   3   6       41.32       36.44      9.88 o 
  -7   4   6       56.47       56.21     10.50 o 
  -6   4   6       80.22       74.74     10.50 o 
  -5   4   6        3.99        4.94      5.56 o 
  -4   4   6      112.41      136.51     10.50 o 
  -3   4   6      115.18      111.10      6.32 o 
  -2   4   6       23.91       29.64      3.20 o 
  -1   4   6     1741.38     1780.05     19.35 o 
   0   4   6        2.81       22.99      2.54 o 
   1   4   6      126.56      133.49      4.49 o 
   2   4   6      967.86     1006.14     13.99 o 
   3   4   6       74.44       64.79      3.97 o 
   4   4   6       73.42       76.42      4.48 o 
   5   4   6       99.82      110.89      8.74 o 
   6   4   6        6.67        3.62      4.45 o 
   7   4   6        6.70       14.48      9.57 o 
  -7   5   6        9.82        5.56      6.79 o 
  -6   5   6        7.95        3.71      6.18 o 
  -5   5   6        2.90       -0.62      4.94 o 
  -4   5   6       26.20       31.55      4.80 o 
  -3   5   6      283.57      283.26      9.76 o 
  -2   5   6      307.62      322.52      9.65 o 
  -1   5   6       37.33       30.23      2.96 o 
   0   5   6       67.20       64.89      3.72 o 
   1   5   6      872.09      870.13     12.96 o 
   2   5   6        9.14       17.01      2.54 o 
   3   5   6      480.06      484.97     10.49 o 
   4   5   6      264.22      249.61      8.00 o 
   5   5   6        1.56        1.92      2.43 o 
   6   5   6       15.09       14.26      5.34 o 
   7   5   6        3.64       11.68      8.03 o 
  -6   6   6        9.68        6.79      7.41 o 
  -5   6   6      212.48      205.70     13.59 o 
  -4   6   6      340.18      330.80     11.86 o 
  -3   6   6      176.77      179.91      8.61 o 
  -2   6   6       32.72       45.50      4.75 o 
  -1   6   6      270.51      258.91      7.02 o 
   0   6   6      312.34      296.06      7.62 o 
   1   6   6        0.09       -1.24      1.38 o 
   2   6   6      274.40      287.83      8.16 o 
   3   6   6      220.79      193.28      7.25 o 
   4   6   6        6.65        7.12      2.76 o 
   5   6   6      164.79      146.94      7.10 o 
   6   6   6       85.83       78.99      9.32 o 
   7   6   6       37.74       58.85     22.55 o 
  -6   7   6       28.71       15.44      7.41 o 
  -5   7   6       27.73       29.03      7.41 o 
  -4   7   6       53.64       53.07      6.07 o 
  -3   7   6       24.34       26.61      4.75 o 
  -2   7   6       21.49       25.04      4.45 o 
  -1   7   6      114.48      110.19      6.83 o 
   0   7   6        9.85       11.95      2.56 o 
   1   7   6      318.33      310.89      8.45 o 
   2   7   6      346.11      312.95      8.90 o 
   3   7   6       42.26       42.05      5.52 o 
   4   7   6      333.25      331.74     10.11 o 
   5   7   6      138.08      128.69      7.04 o 
   6   7   6        2.02        0.55      3.86 o 
   7   7   6       79.60      112.42     13.59 o 
  -6   8   6       27.60       16.68      7.41 o 
  -5   8   6       78.40       75.98      9.88 o 
  -4   8   6        1.46       -1.31      3.69 o 
  -3   8   6       72.71       81.40      7.27 o 
  -2   8   6        5.27        0.12      3.08 o 
  -1   8   6      547.05      524.65     14.10 o 
   0   8   6      507.12      488.98     13.65 o 
   1   8   6      209.30      220.95      7.70 o 
   2   8   6        3.74        1.43      2.51 o 
   3   8   6      226.43      217.34      8.15 o 
   4   8   6      182.76      139.57      7.25 o 
   5   8   6       59.59       72.25      6.20 o 
   6   8   6       89.22       95.14      8.01 o 
  -5   9   6       14.92       15.37      5.34 o 
  -4   9   6       25.59       25.69      5.48 o 
  -3   9   6        6.57        2.16      3.65 o 
  -2   9   6       87.40       70.93     13.90 o 
  -1   9   6       95.51       99.35     17.91 o 
   0   9   6      225.71      234.06     10.24 o 
   1   9   6      358.50      356.33     12.17 o 
   2   9   6        3.69        4.77      2.88 o 
   3   9   6      105.19       93.58      6.07 o 
   4   9   6      104.96      114.74      8.92 o 
   5   9   6      150.28      141.35      7.81 o 
   6   9   6        7.66       13.85      5.16 o 
  -4  10   6        0.23        2.56      4.30 o 
  -3  10   6       26.76       28.14     11.12 o 
  -2  10   6        4.93        9.62      4.45 o 
  -1  10   6      196.35      192.97     18.22 o 
   0  10   6      415.96      426.84     18.53 o 
   1  10   6       77.51       82.05      7.54 o 
   2  10   6       24.39       27.80      4.26 o 
   3  10   6       47.45       45.72      5.16 o 
   4  10   6       23.65       25.67      4.87 o 
   5  10   6       40.63       31.09      5.93 o 
  -3  11   6        2.19        3.88      4.45 o 
  -2  11   6       29.30       33.75      6.17 o 
  -1  11   6       89.43       94.92     11.12 o 
   0  11   6       32.30       28.85      5.79 o 
   1  11   6      112.18      100.99     18.84 o 
   2  11   6       25.38       25.11      5.60 o 
   3  11   6        0.12       -0.96      3.65 o 
   4  11   6       76.12       74.08      8.31 o 
  -2  12   6       11.85       12.02      5.24 o 
  -1  12   6      222.60      211.26     14.82 o 
   0  12   6        1.56        0.26      4.45 o 
   1  12   6       20.04       22.93      6.49 o 
   2  12   6       24.88       19.55      5.60 o 
   3  12   6       69.70       79.02     13.90 o 
   0  13   6        1.66        9.19      9.57 o 
   1  13   6       26.20       38.32      8.03 o 
  -2  -9   7        5.91      -22.24     14.82 o 
   2  -9   7        9.73       15.44      8.65 o 
  -4  -8   7        4.00        3.67      8.65 o 
  -3  -8   7       40.21       39.73      7.79 o 
  -2  -8   7        2.45      -16.68     11.74 o 
  -1  -8   7       30.08       19.15     15.44 o 
   1  -8   7        6.94        5.56      6.79 o 
   2  -8   7        0.08        3.71      6.18 o 
   3  -8   7       18.47       30.89     10.50 o 
  -4  -7   7       32.58       27.46      7.12 o 
  -3  -7   7       23.75       27.69      6.18 o 
  -2  -7   7       44.19       42.34     16.37 o 
  -1  -7   7        3.22      -14.82     11.12 o 
   0  -7   7       17.67        2.47     12.97 o 
   1  -7   7      100.89      101.92     11.74 o 
   2  -7   7       46.12       51.27     10.50 o 
   3  -7   7        2.03        4.94      6.79 o 
   4  -7   7       19.41       27.18      9.88 o 
  -5  -6   7        0.49       -0.87      5.47 o 
  -4  -6   7       69.65       73.60      9.06 o 
  -3  -6   7       18.49       13.75      7.41 o 
  -2  -6   7      109.46      117.12     21.00 o 
  -1  -6   7        0.15       -5.56     11.74 o 
   0  -6   7      410.79      399.66     27.80 o 
   1  -6   7        3.04        3.52      4.36 o 
   2  -6   7        8.38        9.27      6.18 o 
   3  -6   7       91.54      106.25     13.59 o 
   4  -6   7        5.19        7.41      6.79 o 
   5  -6   7        3.87       11.12      8.03 o 
  -6  -5   7        7.27       -0.23     10.19 o 
  -5  -5   7       51.85       58.26     16.06 o 
  -4  -5   7        5.56        6.18      4.97 o 
  -3  -5   7        1.10       -4.15      4.02 o 
  -2  -5   7       72.16       77.09      7.18 o 
  -1  -5   7      165.41      151.28      8.65 o 
   0  -5   7       26.77       29.45      6.08 o 
   1  -5   7      317.66      328.87     13.79 o 
   2  -5   7       36.11       44.59      6.51 o 
   3  -5   7        4.77        6.18      6.18 o 
   4  -5   7       22.59       23.47      8.65 o 
   5  -5   7       22.84       33.36      9.88 o 
  -6  -4   7        8.76       12.75     10.50 o 
  -5  -4   7        4.63       -0.62      4.42 o 
  -4  -4   7       12.15        7.36      4.94 o 
  -3  -4   7      372.38      343.95     12.63 o 
  -2  -4   7      385.70      354.58     11.91 o 
  -1  -4   7      100.83      108.72      6.81 o 
   0  -4   7      325.16      334.51     12.80 o 
   1  -4   7       33.58       35.95      5.48 o 
   2  -4   7       52.69       54.16      6.68 o 
   3  -4   7      180.75      174.87     10.02 o 
   4  -4   7        8.69        6.18      6.18 o 
   5  -4   7       23.85       19.15      8.65 o 
   6  -4   7       11.89        9.88      8.03 o 
  -6  -3   7       23.85       18.73      6.13 o 
  -5  -3   7      165.62      164.86     13.90 o 
  -4  -3   7       33.67       32.67      7.72 o 
  -3  -3   7       25.22       23.75      4.91 o 
  -2  -3   7      202.01      212.82      9.21 o 
  -1  -3   7      499.41      485.99     18.84 o 
   0  -3   7       19.60       16.67      2.43 o 
   1  -3   7      237.04      219.13     10.09 o 
   2  -3   7      227.94      212.29     14.82 o 
   3  -3   7        5.82        1.03      3.25 o 
   4  -3   7       51.65       46.33     10.50 o 
   5  -3   7        0.28        4.94      6.18 o 
   6  -3   7        2.71        1.85      7.41 o 
  -7  -2   7        0.85       -0.31      6.49 o 
  -6  -2   7      101.30       92.75     18.22 o 
  -5  -2   7        6.13       -2.95      4.63 o 
  -4  -2   7        5.56        5.59      3.92 o 
  -3  -2   7      516.72      513.49     14.82 o 
  -2  -2   7      799.82      804.36     16.83 o 
  -1  -2   7       94.91       91.61      4.17 o 
   0  -2   7      400.34      388.69      7.69 o 
   1  -2   7      109.85       96.97      6.96 o 
   2  -2   7       54.96       53.32      6.07 o 
   3  -2   7      308.35      301.07     12.44 o 
   4  -2   7       71.36       75.00      7.20 o 
   5  -2   7        0.12       -3.71      4.94 o 
   6  -2   7        9.65       14.82      8.03 o 
   7  -2   7        4.89       18.53      9.88 o 
  -6  -1   7        0.67       -8.44      7.10 o 
  -5  -1   7       81.60       69.50      9.57 o 
  -4  -1   7      230.03      225.21     10.38 o 
  -3  -1   7        5.91       10.41      5.25 o 
  -2  -1   7      473.10      459.95     22.86 o 
  -1  -1   7       13.79       13.36      2.12 o 
   0  -1   7      209.13      212.42      5.24 o 
   1  -1   7        0.36       -0.56      2.15 o 
   2  -1   7      444.36      433.05     23.47 o 
   3  -1   7        2.28        0.67      3.40 o 
   4  -1   7       68.26       69.48      7.20 o 
   5  -1   7       38.46       56.21     10.50 o 
   6  -1   7        6.07        9.27      7.41 o 
   7  -1   7       10.31       13.59      9.27 o 
  -7   0   7       11.95       17.30      6.79 o 
  -5   0   7      544.22      478.17     15.53 o 
  -4   0   7        3.24       -0.75      3.09 o 
  -3   0   7      537.05      526.01     14.82 o 
  -2   0   7      537.79      533.99     12.79 o 
  -1   0   7      116.93      121.46      4.12 o 
   0   0   7      103.16       93.42      3.96 o 
   1   0   7     1918.79     1947.51     42.31 o 
   2   0   7      324.22      319.97     11.33 o 
   3   0   7      978.51      927.34     21.39 o 
   4   0   7        1.01        0.45      3.25 o 
   5   0   7       16.88       16.37      5.19 o 
   6   0   7       11.01       15.54      7.10 o 
   7   0   7        4.37        7.41      8.03 o 
  -7   1   7       38.77       51.89      9.27 o 
  -6   1   7        7.20       12.97      5.56 o 
  -5   1   7        1.00        0.44      8.34 o 
  -4   1   7       10.30        7.41      9.27 o 
  -3   1   7       12.07        9.88      7.41 o 
  -2   1   7      204.99      191.08      7.95 o 
  -1   1   7     1126.05     1136.05     19.05 o 
   0   1   7      427.59      450.08      7.73 o 
   1   1   7       16.25        9.21      1.66 o 
   2   1   7      241.86      230.24      9.38 o 
   3   1   7        6.94        6.18      3.06 o 
   4   1   7      102.88      104.94      8.07 o 
   5   1   7       60.32       53.73      7.20 o 
   6   1   7        0.37        7.41      4.94 o 
  -7   2   7       27.26       37.06      9.27 o 
  -6   2   7       91.90      113.66     11.12 o 
  -5   2   7       47.84       50.03      8.03 o 
  -4   2   7       21.68       18.98      5.25 o 
  -3   2   7      159.45      160.34      8.32 o 
  -2   2   7     1060.64     1091.21     14.77 o 
  -1   2   7        4.19        1.68      1.62 o 
   0   2   7     1366.90     1320.11     15.42 o 
   1   2   7      116.74      158.02      4.38 o 
   2   2   7      593.80      608.17     12.59 o 
   3   2   7      575.41      535.55     22.86 o 
   4   2   7       81.57       74.12      9.88 o 
   5   2   7       10.37       14.82      6.79 o 
   6   2   7      109.51      116.13     13.59 o 
  -7   3   7       94.30      100.07     12.35 o 
  -6   3   7        3.50        3.09      5.56 o 
  -5   3   7        6.02        1.24      4.94 o 
  -4   3   7       84.31       73.51      8.65 o 
  -3   3   7       72.09       74.91     10.19 o 
  -2   3   7      447.01      451.83      8.97 o 
  -1   3   7      802.88      775.36     11.67 o 
   0   3   7        1.51        3.64      1.71 o 
   1   3   7      255.36      231.29      5.64 o 
   2   3   7      248.66      242.56      6.15 o 
   3   3   7       95.86      101.34      6.95 o 
   4   3   7       61.96       73.64      7.27 o 
   5   3   7      191.28      181.77     10.89 o 
   6   3   7        0.20        5.91      4.45 o 
   7   3   7       23.72       37.82     20.38 o 
  -7   4   7        1.20       -1.24      5.56 o 
  -6   4   7       17.30       17.91      6.79 o 
  -5   4   7        0.19       -4.94      4.32 o 
  -4   4   7      275.61      287.23     14.21 o 
  -3   4   7     1096.30     1095.58     18.97 o 
  -2   4   7      422.24      393.29      9.36 o 
  -1   4   7      471.87      573.96     10.08 o 
   0   4   7     1725.16     1700.28     19.22 o 
   1   4   7      227.65      212.20      6.48 o 
   2   4   7      360.96      385.13      8.51 o 
   3   4   7      379.45      371.84      8.74 o 
   4   4   7      171.06      147.29      9.14 o 
   5   4   7        1.13       -0.08      3.25 o 
   6   4   7      198.32      206.21     12.64 o 
   7   4   7       34.91       49.71     19.46 o 
  -6   5   7       10.71       16.68      7.41 o 
  -5   5   7       31.78       24.71      7.41 o 
  -4   5   7       82.22       86.48      9.27 o 
  -3   5   7       23.94       27.52      4.37 o 
  -2   5   7       52.27       53.88      5.01 o 
  -1   5   7       70.67       62.31      3.97 o 
   0   5   7      223.92      221.85      6.34 o 
   1   5   7        9.75       12.70      2.24 o 
   2   5   7      560.96      528.58     10.34 o 
   3   5   7      237.66      208.17      7.10 o 
   4   5   7      167.35      167.88      6.80 o 
   5   5   7      241.42      222.88     12.21 o 
   6   5   7       71.49       79.00      9.32 o 
   7   5   7        2.61        6.18      7.41 o 
  -6   6   7        7.29       -1.85      6.18 o 
  -5   6   7       47.54       51.27      8.65 o 
  -4   6   7      322.83      331.09     16.06 o 
  -3   6   7       64.16       67.42      6.51 o 
  -2   6   7       29.09       33.10      4.57 o 
  -1   6   7       77.83       75.92      7.72 o 
   0   6   7      832.14      804.53     13.17 o 
   1   6   7     1070.89     1003.68     15.25 o 
   2   6   7      230.18      228.18      7.34 o 
   3   6   7      226.61      212.10      7.33 o 
   4   6   7      156.15      146.15      6.74 o 
   5   6   7      261.66      212.84     12.21 o 
   6   6   7       18.52       24.55      7.41 o 
   7   6   7       19.31       28.95     11.12 o 
  -6   7   7        1.37       -3.71      6.18 o 
  -5   7   7       42.39       68.57     10.50 o 
  -4   7   7       81.51       87.57      7.56 o 
  -3   7   7       27.39       28.41      5.01 o 
  -2   7   7       67.71       62.54      5.93 o 
  -1   7   7       95.23       87.84      8.65 o 
   0   7   7      253.60      243.70      7.52 o 
   1   7   7       32.45       38.94      3.89 o 
   2   7   7      773.90      739.79     14.15 o 
   3   7   7        1.12        0.47      2.17 o 
   4   7   7      363.82      315.12     10.00 o 
   5   7   7       96.00       91.18      6.28 o 
   6   7   7       80.24       85.48      9.76 o 
  -5   8   7      100.22       80.92     10.50 o 
  -4   8   7        9.63        8.37      4.30 o 
  -3   8   7       11.62        9.32      4.94 o 
  -2   8   7       45.98       42.00      5.34 o 
  -1   8   7        4.61        6.94      3.54 o 
   0   8   7      335.10      327.20     11.27 o 
   1   8   7     1466.75     1431.28     20.72 o 
   2   8   7        1.76        0.04      2.18 o 
   3   8   7       63.59       65.00      5.36 o 
   4   8   7      177.64      179.85      8.24 o 
   5   8   7        4.54        4.29      2.88 o 
   6   8   7       42.32       57.10     11.43 o 
  -5   9   7        0.66        2.47      6.18 o 
  -4   9   7       31.09       43.44      6.68 o 
  -3   9   7       52.62       55.23      6.51 o 
  -2   9   7        3.59        1.38      3.71 o 
  -1   9   7      225.68      212.10     10.05 o 
   0   9   7      416.33      410.70     13.34 o 
   1   9   7       54.91       48.24      6.06 o 
   2   9   7       83.73       76.76      5.45 o 
   3   9   7       45.09       43.76      4.87 o 
   4   9   7        1.94        1.40      3.17 o 
   5   9   7      160.25      146.90      8.06 o 
   6   9   7       49.51       99.45     11.74 o 
  -4  10   7       10.37        7.92      4.57 o 
  -3  10   7        4.36        4.82      4.11 o 
  -2  10   7       35.54       27.62      5.48 o 
  -1  10   7       26.83       25.44      5.14 o 
   0  10   7     1022.77      976.59     28.41 o 
   1  10   7       34.33       33.57      5.48 o 
   2  10   7        4.20        5.79      3.05 o 
   3  10   7       31.11       35.81      6.69 o 
   4  10   7      115.73      117.78      9.12 o 
   5  10   7        0.07        0.96      3.86 o 
  -3  11   7       12.49       12.51      5.03 o 
  -2  11   7        3.48       11.58      4.68 o 
  -1  11   7      288.81      280.03     12.62 o 
   0  11   7       14.86       16.32      4.94 o 
   1  11   7        2.01        2.41      3.73 o 
   2  11   7       47.05       60.33      7.08 o 
   3  11   7       44.27       64.78     10.32 o 
   4  11   7       11.83       15.76      5.34 o 
  -2  12   7       21.50       22.67      5.70 o 
  -1  12   7       30.18       29.65      6.27 o 
   0  12   7        0.89        1.21      4.21 o 
   1  12   7       63.38       64.42      7.76 o 
   2  12   7        6.73       10.96      8.34 o 
   3  12   7       19.22       20.33      5.60 o 
   0  13   7       59.46       49.80      7.20 o 
   1  13   7        0.74       -1.48      8.03 o 
  -3  -8   8       36.02       15.44     18.53 o 
  -2  -8   8        2.74      -19.46     12.97 o 
  -1  -8   8        4.25      -14.21     13.59 o 
   2  -8   8        0.71        8.65      7.41 o 
  -4  -7   8       52.25       54.98      9.57 o 
  -3  -7   8       16.15        6.10     12.97 o 
  -2  -7   8       10.72        7.41     14.21 o 
  -1  -7   8       19.91       -4.32     12.97 o 
   0  -7   8       15.54        3.09     11.74 o 
   2  -7   8       38.38       59.92     11.12 o 
   3  -7   8       17.94       24.09      9.27 o 
  -5  -6   8       11.65       10.53     10.50 o 
  -4  -6   8       13.60       12.56      7.10 o 
  -3  -6   8       54.31       58.12      7.79 o 
  -2  -6   8      134.37      130.95     22.86 o 
  -1  -6   8       26.57       24.71     16.06 o 
   0  -6   8       53.71       71.65     16.06 o 
   1  -6   8       43.46       69.40      8.44 o 
   2  -6   8        7.55       11.74      6.79 o 
   3  -6   8        9.40        9.27      6.79 o 
   4  -6   8       40.01       45.09     11.12 o 
  -5  -5   8       44.00       31.71      9.57 o 
  -4  -5   8      164.55      146.80     10.65 o 
  -3  -5   8       24.31       23.31      5.62 o 
  -2  -5   8       31.89       32.01      5.62 o 
  -1  -5   8      106.39       96.98     19.15 o 
   0  -5   8      116.93      117.98     17.30 o 
   1  -5   8       44.13       43.09      6.63 o 
   2  -5   8       76.15       81.29      7.83 o 
   3  -5   8       26.33       30.27      8.65 o 
   4  -5   8        0.04       -6.18      5.56 o 
   5  -5   8        8.71        9.88      8.65 o 
  -6  -4   8        8.22       -0.82     11.43 o 
  -5  -4   8       95.94       94.59     11.12 o 
  -4  -4   8       68.08       42.90     15.44 o 
  -3  -4   8        8.47        4.32      7.41 o 
  -2  -4   8      214.53      216.47     10.31 o 
  -1  -4   8      441.21      393.48     27.18 o 
   0  -4   8      170.05      182.22     19.77 o 
   1  -4   8      178.34      175.29     10.24 o 
   2  -4   8        2.58        5.35      3.86 o 
   3  -4   8        0.84        5.17      3.41 o 
   4  -4   8       19.03       29.65      9.27 o 
   5  -4   8       38.77       45.09     11.12 o 
  -6  -3   8       18.23       12.56      6.08 o 
  -5  -3   8       34.72       26.90      6.57 o 
  -4  -3   8       95.51       95.81      8.29 o 
  -3  -3   8      107.70      110.57      7.73 o 
  -2  -3   8        9.41        6.02      3.49 o 
  -1  -3   8      106.86      107.98      6.81 o 
   0  -3   8       65.45       59.88      6.49 o 
   1  -3   8        6.37        2.88      3.65 o 
   2  -3   8       59.16       56.79      6.51 o 
   3  -3   8       38.10       33.79      5.87 o 
   4  -3   8        0.39        0.00      6.18 o 
   5  -3   8       14.24       23.47      8.65 o 
   6  -3   8        4.64        4.94      7.41 o 
  -6  -2   8       26.92       42.20      8.65 o 
  -5  -2   8       62.47       69.32      8.10 o 
  -4  -2   8      267.03      256.31     15.75 o 
  -3  -2   8       50.81       41.40      9.27 o 
  -2  -2   8      217.69      221.38     14.52 o 
  -1  -2   8      267.84      258.71      8.94 o 
   0  -2   8       29.83       31.61      4.91 o 
   1  -2   8      166.84      161.30      8.89 o 
   2  -2   8      400.79      380.00     13.90 o 
   3  -2   8      205.43      204.38     10.69 o 
   4  -2   8      252.12      246.65     12.44 o 
   5  -2   8       18.44       13.59      7.41 o 
   6  -2   8        5.15        6.18      8.03 o 
  -6  -1   8       55.14       52.57     10.50 o 
  -5  -1   8       15.08       17.06      5.47 o 
  -4  -1   8       72.39       81.08      7.12 o 
  -3  -1   8       16.06       12.53      4.32 o 
  -2  -1   8       15.10       20.00      3.96 o 
  -1  -1   8       41.01       34.06      4.00 o 
   0  -1   8      262.68      251.00      6.22 o 
   1  -1   8      104.25      102.96      6.83 o 
   2  -1   8      138.35      120.95      7.83 o 
   3  -1   8      304.23      289.22     12.23 o 
   4  -1   8       68.56       65.80      7.63 o 
   5  -1   8       36.26       34.37      6.76 o 
   6  -1   8        4.55        3.71      7.41 o 
  -7   0   8        0.46       10.50      6.18 o 
  -5   0   8       67.29       60.54     15.44 o 
  -4   0   8       28.63       25.62      5.40 o 
  -3   0   8      389.62      390.08     12.71 o 
  -2   0   8      219.56      214.91      8.72 o 
  -1   0   8      314.94      315.03     19.77 o 
   0   0   8        0.23       -1.29      1.74 o 
   1   0   8       38.01       28.41      4.30 o 
   2   0   8       58.22       60.10      5.63 o 
   3   0   8      349.57      337.88     13.10 o 
   4   0   8      454.91      429.24     15.94 o 
   5   0   8        0.55       -1.24      3.49 o 
   6   0   8       12.18       51.42     25.94 o 
   7   0   8       14.54       25.94     10.50 o 
  -7   1   8       24.84       24.71      8.03 o 
  -6   1   8      185.15      161.84     12.97 o 
  -5   1   8        4.70        1.40      3.96 o 
  -4   1   8        4.67        8.85      7.10 o 
  -3   1   8       23.99       25.95      4.52 o 
  -2   1   8        1.23       -2.91      4.32 o 
  -1   1   8      579.36      563.07      9.61 o 
   0   1   8       38.31       31.96      2.72 o 
   1   1   8       18.94       23.47      6.18 o 
   2   1   8      271.53      241.29     10.26 o 
   3   1   8      276.08      261.24     11.57 o 
   4   1   8       23.53       24.40      5.24 o 
   5   1   8       61.39       65.98     11.43 o 
   6   1   8       30.20       27.80      9.27 o 
  -7   2   8       13.77       17.30      7.41 o 
  -6   2   8        1.25       -2.47      4.94 o 
  -5   2   8        1.17        9.27      5.56 o 
  -4   2   8        9.17        7.41      4.42 o 
  -3   2   8      144.69      149.68      8.42 o 
  -2   2   8     2699.73     2657.99     34.39 o 
  -1   2   8      437.56      395.63      8.06 o 
   0   2   8      290.08      377.53      7.54 o 
   1   2   8     1372.45     1359.12     15.33 o 
   2   2   8       21.72       23.66      4.63 o 
   3   2   8      133.30      130.95     12.35 o 
   4   2   8      375.12      371.24     21.62 o 
   5   2   8      115.54       96.36     12.97 o 
   6   2   8        0.41        3.71      6.18 o 
   7   2   8      118.54      176.71     42.93 o 
  -7   3   8       50.28       39.53      9.27 o 
  -6   3   8       54.58       70.42     10.50 o 
  -5   3   8        0.07        1.85      4.94 o 
  -4   3   8       13.06        6.18      4.94 o 
  -3   3   8      128.77      130.17      7.76 o 
  -2   3   8      179.94      179.84      6.05 o 
  -1   3   8      264.13      230.89      6.49 o 
   0   3   8      421.85      412.67      8.28 o 
   1   3   8      121.19      116.89      4.29 o 
   2   3   8       30.52       22.12      3.86 o 
   3   3   8      203.55      185.50      9.76 o 
   4   3   8      278.01      264.78     12.66 o 
   5   3   8       88.40       94.83     10.81 o 
   6   3   8      187.70      177.05     11.77 o 
   7   3   8        5.32       72.27      9.88 o 
  -6   4   8       11.23       18.53      7.41 o 
  -5   4   8       43.50       32.74      8.03 o 
  -4   4   8       28.74       30.27      6.79 o 
  -3   4   8      397.19      386.07     15.44 o 
  -2   4   8      171.86      159.07      6.19 o 
  -1   4   8      252.06      221.16      6.45 o 
   0   4   8      293.56      320.83      7.62 o 
   1   4   8     1198.82     1111.33     14.89 o 
   2   4   8      328.89      286.70      7.17 o 
   3   4   8      199.03      186.98     14.82 o 
   4   4   8      188.66      171.14     10.20 o 
   5   4   8      126.48      115.79      9.58 o 
   6   4   8       85.45       76.80      9.20 o 
   7   4   8       26.33       67.18     31.81 o 
  -6   5   8       32.83       45.71      9.27 o 
  -5   5   8       14.99        3.09      5.56 o 
  -4   5   8      151.61      156.90     11.74 o 
  -3   5   8       77.03       80.92      8.65 o 
  -2   5   8       60.13       63.22      5.19 o 
  -1   5   8      336.48      347.36      8.25 o 
   0   5   8      300.75      280.52      7.45 o 
   1   5   8      261.61      253.73      7.05 o 
   2   5   8       80.54       70.34      4.35 o 
   3   5   8      459.05      467.18     13.64 o 
   4   5   8       29.26       23.95      5.24 o 
   5   5   8      195.66      177.35     11.33 o 
   6   5   8       54.00       60.86      8.76 o 
   7   5   8       15.35       32.97     13.90 o 
  -6   6   8       15.28       22.24      8.65 o 
  -5   6   8        3.88        0.62      5.56 o 
  -4   6   8      428.41      403.98     17.91 o 
  -3   6   8        8.23        3.60      3.69 o 
  -2   6   8       50.94       52.53      5.63 o 
  -1   6   8       27.74       30.56      3.25 o 
   0   6   8       64.22       60.15      5.14 o 
   1   6   8      410.50      388.29      9.22 o 
   2   6   8     3023.87     2972.48     31.98 o 
   3   6   8      284.42      264.93      8.39 o 
   4   6   8      134.22      119.50      9.14 o 
   5   6   8      176.29      167.34     11.57 o 
   6   6   8        0.64        6.15      5.01 o 
   7   6   8       13.42       57.45     11.74 o 
  -6   7   8        7.92        1.85      6.18 o 
  -5   7   8        4.45        9.27      6.79 o 
  -4   7   8        2.43       11.74      6.18 o 
  -3   7   8      113.80      113.94      7.72 o 
  -2   7   8        0.10       -0.53      2.96 o 
  -1   7   8       40.89       40.10      5.03 o 
   0   7   8      443.55      428.86     10.17 o 
   1   7   8     1470.55     1439.06     20.25 o 
   2   7   8       53.14       49.45      4.56 o 
   3   7   8      192.60      181.99      7.77 o 
   4   7   8       12.03        9.27      3.21 o 
   5   7   8       44.10       42.55      7.56 o 
   6   7   8       54.14       61.39     16.99 o 
  -5   8   8      100.46       88.95     11.12 o 
  -4   8   8       42.28       38.92      8.03 o 
  -3   8   8        0.01       -2.02      3.25 o 
  -2   8   8       30.59       32.04      5.34 o 
  -1   8   8       54.02       51.01      5.48 o 
   0   8   8       60.83       50.85      5.60 o 
   1   8   8     1331.01     1311.78     20.09 o 
   2   8   8       78.18       76.06      5.80 o 
   3   8   8        9.74        9.24      3.07 o 
   4   8   8      173.39      167.83      7.87 o 
   5   8   8       71.35       72.07     10.19 o 
   6   8   8        0.08        7.23     10.50 o 
  -5   9   8       10.99       11.12      6.79 o 
  -4   9   8        0.99        0.82      3.86 o 
  -3   9   8       20.17       12.35      4.45 o 
  -2   9   8       14.29       14.65      4.45 o 
  -1   9   8      135.71      142.96      8.44 o 
   0   9   8      641.71      592.84     16.17 o 
   1   9   8        0.54        5.83      3.65 o 
   2   9   8       34.33       34.61      4.42 o 
   3   9   8       73.20       79.07      6.27 o 
   4   9   8       34.14       31.66      4.62 o 
   5   9   8       23.88       35.20      8.65 o 
  -4  10   8       12.36        7.57      4.77 o 
  -3  10   8       18.62       21.32      7.10 o 
  -2  10   8       31.79       25.49      5.48 o 
  -1  10   8       50.89       43.07      6.06 o 
   0  10   8      117.13      113.68      8.31 o 
   1  10   8       13.99       14.04      4.57 o 
   2  10   8       52.33       49.04      6.20 o 
   3  10   8        1.83        2.50      2.72 o 
   4  10   8       22.64       36.92      8.70 o 
   5  10   8       92.38       77.63      8.11 o 
  -3  11   8        6.60        9.99      5.03 o 
  -2  11   8       22.24       28.31      8.34 o 
  -1  11   8        0.03        0.72      3.73 o 
   0  11   8        0.85        0.62      4.11 o 
   1  11   8       90.84       80.85      7.86 o 
   2  11   8        0.05        0.36      3.73 o 
   3  11   8      104.74      102.05      8.57 o 
   4  11   8       98.99       91.43      8.76 o 
  -2  12   8        0.41        0.82      3.87 o 
  -1  12   8       55.02       51.51      7.20 o 
   0  12   8        0.29       -3.09      6.18 o 
   1  12   8       51.63       48.98      7.20 o 
   2  12   8       68.03       59.93      7.76 o 
   3  12   8        0.35       -0.52      6.49 o 
  -1  -8   9       12.01       -8.03     16.06 o 
  -3  -7   9      119.07       94.51     23.47 o 
  -2  -7   9        1.92       -8.03     13.59 o 
  -1  -7   9        0.11      -13.59     12.97 o 
   0  -7   9        6.19       -0.62     12.35 o 
   2  -7   9        1.39        6.79      6.79 o 
   3  -7   9       33.32       53.74     11.74 o 
  -4  -6   9       83.79       72.86      9.50 o 
  -3  -6   9       31.86        6.18     15.44 o 
  -2  -6   9        0.33      -17.60     11.74 o 
  -1  -6   9       26.38       11.12     15.44 o 
   0  -6   9       41.88       39.53     14.82 o 
   1  -6   9       36.41       45.09     12.97 o 
   2  -6   9       30.73       43.24      9.88 o 
   3  -6   9        0.26        8.65      7.41 o 
   4  -6   9        0.14        7.41      7.41 o 
  -5  -5   9        4.14       -6.05      5.11 o 
  -4  -5   9       19.21       18.05      6.26 o 
  -3  -5   9       81.72       74.31      8.39 o 
  -2  -5   9       54.98       45.71     16.68 o 
  -1  -5   9        0.23       -5.56     11.12 o 
   0  -5   9       22.50       16.68     12.97 o 
   1  -5   9        1.30       -0.16      4.00 o 
   2  -5   9        5.97       13.87      7.10 o 
   3  -5   9        6.47       11.12      6.79 o 
   4  -5   9       13.70       16.68      8.65 o 
  -5  -4   9       46.86       51.39     17.30 o 
  -4  -4   9       68.04       68.03      8.72 o 
  -3  -4   9       74.19       82.87     13.59 o 
  -2  -4   9       23.96       27.18     14.82 o 
  -1  -4   9      108.31      122.31     20.38 o 
   0  -4   9       23.41       19.77     11.74 o 
   1  -4   9       40.61       49.08     10.50 o 
   2  -4   9       23.27       29.57      5.63 o 
   3  -4   9       40.94       53.47      6.99 o 
   4  -4   9       19.66       24.71      9.27 o 
   5  -4   9       47.39       40.77     11.12 o 
  -6  -3   9       21.08       13.18      6.63 o 
  -5  -3   9       19.26       20.17     10.19 o 
  -4  -3   9        0.04       -6.02      4.02 o 
  -3  -3   9       31.58       30.87      6.18 o 
  -2  -3   9       40.78       29.36      5.15 o 
  -1  -3   9        3.57        0.00      9.88 o 
   0  -3   9      100.55       93.89     15.44 o 
   1  -3   9       66.64       59.58      7.08 o 
   2  -3   9       17.27       18.56      4.90 o 
   3  -3   9       34.77       34.81      5.88 o 
   4  -3   9       49.96       43.24      9.88 o 
   5  -3   9        9.10        3.71      7.41 o 
   6  -3   9       12.32       12.97      9.27 o 
  -6  -2   9        0.05       -6.86     11.43 o 
  -5  -2   9      103.95       88.43      9.34 o 
  -4  -2   9        5.17        7.66     10.19 o 
  -3  -2   9        6.82        5.95      3.53 o 
  -2  -2   9      210.62      209.02      9.45 o 
  -1  -2   9       77.31       72.27     14.82 o 
   0  -2   9      125.29      122.15      7.95 o 
   1  -2   9      117.61      126.82      8.31 o 
   2  -2   9        2.37        1.31      3.40 o 
   3  -2   9        3.26        4.60      5.87 o 
   4  -2   9       55.14       62.55     10.19 o 
   5  -2   9       85.42       79.07     12.97 o 
   6  -2   9        0.28       -0.62      6.79 o 
  -6  -1   9       31.88       23.00      8.65 o 
  -5  -1   9      199.57      178.86     11.20 o 
  -4  -1   9        9.67        2.99      6.18 o 
  -3  -1   9       89.54       88.03      8.96 o 
  -2  -1   9       12.32       11.24      3.53 o 
  -1  -1   9        2.60        1.08      2.34 o 
   0  -1   9       80.80       82.70      6.83 o 
   1  -1   9       35.51       32.82      5.03 o 
   2  -1   9       22.25       20.76      4.57 o 
   3  -1   9      329.25      301.38     13.10 o 
   4  -1   9       59.47       58.74      7.43 o 
   5  -1   9       16.71       23.21      5.68 o 
   6  -1   9        8.88        6.79      7.41 o 
  -6   0   9       35.87       27.80      7.41 o 
  -5   0   9        1.85      -11.12      9.88 o 
  -4   0   9        7.27        1.24     11.74 o 
  -3   0   9       43.00       29.65     12.97 o 
  -2   0   9       41.28       38.30     11.74 o 
  -1   0   9     1218.18     1210.66     19.86 o 
   0   0   9      122.59      108.10     12.35 o 
   1   0   9      221.31      216.78      9.93 o 
   2   0   9      912.98      844.06     36.44 o 
   3   0   9       32.59       32.44      6.79 o 
   4   0   9      138.15      120.94      9.61 o 
   5   0   9      137.70      138.35     18.22 o 
  -6   1   9       47.31       52.51      9.27 o 
  -5   1   9      123.80      111.64      9.57 o 
  -4   1   9        3.77       -1.34      3.96 o 
  -3   1   9      268.29      267.15     11.20 o 
  -2   1   9      132.35      132.70      7.55 o 
  -1   1   9       48.68       42.95      4.85 o 
   0   1   9       40.22       30.33      3.62 o 
   1   1   9      236.09      226.18      9.65 o 
   2   1   9       40.48       40.15      8.03 o 
   3   1   9      165.25      142.83      9.14 o 
   4   1   9      228.83      221.82     12.21 o 
   5   1   9       32.69       42.94      7.20 o 
   6   1   9       31.30       66.09     11.74 o 
  -6   2   9        3.68        2.47      5.56 o 
  -5   2   9       12.94       15.44      6.18 o 
  -4   2   9      133.05      128.27      8.98 o 
  -3   2   9      373.18      364.80     13.00 o 
  -2   2   9      420.47      403.03     12.23 o 
  -1   2   9      376.08      375.09      8.77 o 
   0   2   9        5.31        1.89      3.21 o 
   1   2   9      168.10      167.56      8.44 o 
   2   2   9      323.07      295.29     11.52 o 
   3   2   9      200.81      174.84     10.02 o 
   4   2   9       60.15       61.15     11.12 o 
   5   2   9      154.07      155.66     16.06 o 
   6   2   9       16.66       18.72      8.03 o 
  -6   3   9       56.68       51.89      9.27 o 
  -5   3   9       58.95       71.65      9.88 o 
  -4   3   9      138.26      138.98     11.12 o 
  -3   3   9      232.75      247.89     10.51 o 
  -2   3   9      322.62      330.15     10.96 o 
  -1   3   9       62.77       59.69      4.20 o 
   0   3   9     1031.67     1033.69     14.48 o 
   1   3   9       73.38       73.41      3.83 o 
   2   3   9       12.07       15.31      4.13 o 
   3   3   9       23.11       22.16      6.79 o 
   4   3   9      208.98      195.21     11.33 o 
   5   3   9        0.91        4.15      4.57 o 
   6   3   9      109.55      117.62     10.69 o 
   7   3   9       20.58       25.94     10.50 o 
  -6   4   9       16.15       21.62      7.41 o 
  -5   4   9       71.37       61.77      9.88 o 
  -4   4   9       64.38       38.92      7.41 o 
  -3   4   9      990.39      966.09     25.33 o 
  -2   4   9       13.37        9.61      4.63 o 
  -1   4   9      496.58      452.09      9.67 o 
   0   4   9       73.25       75.30      4.26 o 
   1   4   9        7.80        5.99      1.86 o 
   2   4   9       88.01       78.55      6.76 o 
   3   4   9     1712.06     1696.22     57.14 o 
   4   4   9      211.05      193.45     11.13 o 
   5   4   9      106.74      107.88      9.58 o 
   6   4   9      172.53      150.41     11.36 o 
   7   4   9        5.92       49.48     29.96 o 
  -6   5   9       48.03       51.89     10.50 o 
  -5   5   9       28.91       38.30      8.65 o 
  -4   5   9       10.84       13.59      6.18 o 
  -3   5   9        5.52        8.65      5.56 o 
  -2   5   9      237.54      236.98      9.14 o 
  -1   5   9        1.01        0.93      2.00 o 
   0   5   9      324.67      338.57      8.44 o 
   1   5   9      841.28      842.36     18.59 o 
   2   5   9      740.93      731.46     12.91 o 
   3   5   9        8.73        8.39      4.13 o 
   4   5   9      102.23      104.02      8.95 o 
   5   5   9       26.40       23.00      6.23 o 
   6   5   9       50.94       57.11      8.70 o 
  -6   6   9        0.56        3.09      6.79 o 
  -5   6   9       74.38       55.59      9.88 o 
  -4   6   9      161.36      148.25     12.35 o 
  -3   6   9       29.63       30.89      7.41 o 
  -2   6   9       27.11       25.77      5.25 o 
  -1   6   9       60.38       64.31      4.41 o 
   0   6   9      286.47      265.65      7.71 o 
   1   6   9       59.93       68.70      4.49 o 
   2   6   9      872.65      850.64     14.90 o 
   3   6   9      126.81      131.41      9.38 o 
   4   6   9      116.56      114.84      9.17 o 
   5   6   9      154.68      139.69     10.82 o 
   6   6   9       22.03       26.39      8.03 o 
  -5   7   9      205.61      221.14     15.44 o 
  -4   7   9       12.14        4.32      5.56 o 
  -3   7   9       42.79       54.86      6.23 o 
  -2   7   9        0.33       -4.13      2.81 o 
  -1   7   9        0.13       -2.23      2.62 o 
   0   7   9      309.68      324.15      9.08 o 
   1   7   9      826.53      747.10     14.23 o 
   2   7   9       12.36       23.39      5.26 o 
   3   7   9        2.53        2.77      2.33 o 
   4   7   9       72.16       83.36     10.81 o 
   5   7   9        0.12       -1.53      4.13 o 
   6   7   9        6.16       17.61     10.19 o 
  -5   8   9        6.14        4.94      6.18 o 
  -4   8   9       52.02       54.36      9.27 o 
  -3   8   9       12.44       12.41      4.75 o 
  -2   8   9        0.01       -2.20      4.63 o 
  -1   8   9      109.95      100.68      6.96 o 
   0   8   9       25.18       21.85      5.25 o 
   1   8   9      874.65      877.70     16.26 o 
   2   8   9      157.15      160.79      7.34 o 
   3   8   9       75.71       77.21      5.90 o 
   4   8   9       39.90       54.95      8.26 o 
   5   8   9       31.47       42.35      8.07 o 
   6   8   9       62.05       86.59     16.37 o 
  -4   9   9        8.32        3.09      5.56 o 
  -3   9   9        1.02       -0.98      4.00 o 
  -2   9   9       26.40       26.84      5.24 o 
  -1   9   9        2.42        0.44      3.54 o 
   0   9   9        2.03        7.12      4.02 o 
   1   9   9       19.25       23.15      5.56 o 
   2   9   9      107.81      119.13      6.63 o 
   3   9   9        6.20        6.83      3.27 o 
   4   9   9      132.60      134.96      8.81 o 
   5   9   9       98.50      130.17     11.74 o 
  -4  10   9        1.25        5.56      5.56 o 
  -3  10   9       33.85       29.26      5.79 o 
  -2  10   9       33.06       29.51      5.70 o 
  -1  10   9        7.05        4.62      4.00 o 
   0  10   9       74.47       76.60      7.54 o 
   1  10   9       23.09       28.63      8.34 o 
   2  10   9       81.56       82.22      9.27 o 
   3  10   9       91.63       89.92     12.31 o 
   4  10   9        0.09        2.85      3.65 o 
  -3  11   9       17.48       14.78      6.18 o 
  -2  11   9       28.96       36.82      6.51 o 
  -1  11   9       32.71       25.32      5.70 o 
   0  11   9       62.68       62.91      7.54 o 
   1  11   9       28.13       26.55      5.60 o 
   2  11   9        0.29       -0.98      4.94 o 
   3  11   9        5.98       13.10      5.25 o 
   4  11   9      158.68      138.63     13.90 o 
  -2  12   9        2.62        3.99      4.94 o 
  -1  12   9        0.14       -3.15      7.41 o 
   0  12   9        5.77        6.74      4.90 o 
   1  12   9        2.91       -2.47      5.87 o 
   2  12   9       77.91       66.71     13.59 o 
   3  12   9      120.67      136.15     14.52 o 
  -2  -7  10       36.54       22.24     18.53 o 
  -1  -7  10        0.37       -2.47     14.82 o 
   0  -7  10        0.16        5.56     11.74 o 
  -3  -6  10      102.70       82.77     22.86 o 
  -2  -6  10        0.01      -20.38     13.59 o 
  -1  -6  10       17.97       -3.71     12.97 o 
   0  -6  10        0.70       -8.03     10.50 o 
   2  -6  10       12.01       16.68      8.03 o 
   3  -6  10       18.11       27.80      9.88 o 
  -4  -5  10       14.60        2.06     13.59 o 
  -3  -5  10        4.18      -14.21     12.97 o 
  -2  -5  10       33.66       28.41     16.06 o 
  -1  -5  10        6.07       11.12     13.59 o 
   0  -5  10        4.98       -1.85      9.88 o 
   1  -5  10       13.77       24.09     10.50 o 
   2  -5  10       16.65       30.41     10.50 o 
   3  -5  10        2.86        9.27      7.41 o 
   4  -5  10       13.14       19.77      9.27 o 
  -5  -4  10        3.12        6.33      6.26 o 
  -4  -4  10      100.87       74.17      8.89 o 
  -3  -4  10        0.17       -4.32     12.35 o 
  -2  -4  10        4.00       -9.88     11.12 o 
  -1  -4  10      120.31      111.80     19.77 o 
   0  -4  10       12.00       12.35     10.50 o 
   1  -4  10        0.13        1.24      6.79 o 
   2  -4  10       68.23       80.01      8.07 o 
   3  -4  10        4.60       17.81     11.74 o 
   4  -4  10        5.21        3.71      6.79 o 
   5  -4  10        3.95        4.32      7.41 o 
  -5  -3  10       26.88       29.58      7.24 o 
  -4  -3  10       39.35       20.74      9.57 o 
  -3  -3  10        7.34        3.44      5.87 o 
  -2  -3  10       79.23       68.57     17.30 o 
  -1  -3  10       20.94       12.97     11.74 o 
   0  -3  10       10.46       13.59     10.50 o 
   1  -3  10       54.50       50.25      6.96 o 
   2  -3  10        2.57        4.74      3.86 o 
   3  -3  10       11.10       18.84      5.24 o 
   4  -3  10       39.79       38.30      9.88 o 
   5  -3  10       26.37       16.68      9.27 o 
  -5  -2  10        7.15        6.10      8.03 o 
  -4  -2  10        2.66        4.54      9.27 o 
  -3  -2  10        0.26       -2.69      4.03 o 
  -2  -2  10        0.92        0.12      3.53 o 
  -1  -2  10       84.37       88.95     16.06 o 
   0  -2  10      543.01      533.70     29.03 o 
   1  -2  10        2.51        3.05      3.54 o 
   2  -2  10        8.81       15.81      6.49 o 
   3  -2  10      154.32      136.07     16.99 o 
   4  -2  10        3.36       10.80      6.79 o 
   5  -2  10       13.89       14.21      8.65 o 
  -6  -1  10        0.05      -13.59     13.59 o 
  -5  -1  10       34.12       23.96     13.28 o 
  -4  -1  10       69.87       82.15      8.65 o 
  -3  -1  10       53.92       44.24      6.18 o 
  -2  -1  10      526.02      511.95     14.68 o 
  -1  -1  10      101.29       88.95     15.44 o 
   0  -1  10       82.43       66.71     12.97 o 
   1  -1  10       67.85       63.35      7.10 o 
   2  -1  10      100.32       95.93      7.83 o 
   3  -1  10       54.84       61.72      7.39 o 
   4  -1  10       85.99       84.03      8.30 o 
   5  -1  10       47.71       97.60     11.12 o 
   6  -1  10        7.24        5.56      8.03 o 
  -6   0  10       87.83       96.98     11.12 o 
  -5   0  10        4.33      -14.21     12.35 o 
  -4   0  10       81.52       77.83     17.91 o 
  -3   0  10      261.25      247.08     22.86 o 
  -2   0  10     1075.26     1013.04     40.77 o 
  -1   0  10       41.58       51.27     11.74 o 
   0   0  10      125.94      123.43      7.66 o 
   1   0  10        0.38       -1.00      2.62 o 
   2   0  10      104.08      108.72      8.00 o 
   3   0  10      199.22      192.88     10.89 o 
   4   0  10       13.49       15.82      5.56 o 
   5   0  10       10.39       25.35     14.21 o 
  -6   1  10        2.22        4.32      6.18 o 
  -5   1  10       80.07       80.65      8.72 o 
  -4   1  10      125.83      132.59      9.21 o 
  -3   1  10      576.38      566.15     16.27 o 
  -2   1  10      450.97      463.67     21.93 o 
  -1   1  10      114.73      109.48      6.99 o 
   0   1  10       49.14       45.35      5.24 o 
   1   1  10      257.19      237.62     10.54 o 
   2   1  10      154.72      135.28     12.97 o 
   3   1  10        1.07        1.24      4.94 o 
   4   1  10      100.41       90.43      8.51 o 
   5   1  10       25.09       44.47     10.50 o 
   6   1  10        3.56       73.51      9.27 o 
  -6   2  10       48.16       50.65      9.88 o 
  -5   2  10       33.17       43.24      8.65 o 
  -4   2  10      114.55      124.05      9.35 o 
  -3   2  10        7.35        5.83      4.36 o 
  -2   2  10      891.86      901.00     35.83 o 
  -1   2  10      143.59      143.54      7.39 o 
   0   2  10      235.99      221.03      9.79 o 
   1   2  10       39.92       37.32      5.19 o 
   2   2  10       21.01       17.56      4.57 o 
   3   2  10       53.54       46.62      6.55 o 
   4   2  10      657.55      625.35     20.28 o 
   5   2  10      161.87      157.69     11.33 o 
   6   2  10       33.26       60.08     27.18 o 
  -6   3  10        0.08       -4.94      5.56 o 
  -5   3  10       90.62      118.60     11.74 o 
  -4   3  10       71.28       94.51     10.50 o 
  -3   3  10       39.09       43.92      6.17 o 
  -2   3  10      160.66      170.83      8.57 o 
  -1   3  10      370.68      355.75      8.74 o 
   0   3  10       20.26       27.42      3.10 o 
   1   3  10      287.37      279.96     11.74 o 
   2   3  10      347.45      318.82     12.58 o 
   3   3  10      263.97      250.42     12.44 o 
   4   3  10        5.74        4.41      4.63 o 
   5   3  10      111.16      111.60     10.02 o 
   6   3  10        5.43       13.87      5.63 o 
  -6   4  10       30.42       29.03      8.65 o 
  -5   4  10        0.13       -0.62      5.56 o 
  -4   4  10      172.81      171.72     12.35 o 
  -3   4  10       45.46       56.21      8.03 o 
  -2   4  10       73.26       73.21      6.68 o 
  -1   4  10      195.13      206.43      7.60 o 
   0   4  10      428.88      394.87      9.19 o 
   1   4  10       72.98       69.79      6.32 o 
   2   4  10        0.94        0.62      3.06 o 
   3   4  10        6.24        7.74      4.13 o 
   4   4  10       11.66        9.57      4.80 o 
   5   4  10       76.99       82.28      9.32 o 
   6   4  10      115.31      123.40     21.93 o 
  -6   5  10        4.88        3.71      6.79 o 
  -5   5  10      108.14      100.69     11.74 o 
  -4   5  10      386.60      373.10     17.91 o 
  -3   5  10        7.90        3.71      4.94 o 
  -2   5  10       91.75       85.86      8.65 o 
  -1   5  10       41.74       36.87      3.89 o 
   0   5  10       20.79       23.22      3.17 o 
   1   5  10      765.15      734.99     15.74 o 
   2   5  10      117.41      101.87      8.07 o 
   3   5  10       97.70       89.89      8.74 o 
   4   5  10       12.54       10.78      4.75 o 
   5   5  10       69.54       72.00      9.32 o 
   6   5  10        0.00        6.90      6.18 o 
  -5   6  10       25.35       33.36      8.65 o 
  -4   6  10       17.93       18.53      7.41 o 
  -3   6  10       45.77       40.77      8.03 o 
  -2   6  10        1.74        6.49      3.49 o 
  -1   6  10       19.19       22.96      3.40 o 
   0   6  10      439.69      407.06     10.00 o 
   1   6  10        5.45        4.63      2.31 o 
   2   6  10     1259.57     1196.46     27.04 o 
   3   6  10      274.99      273.28     13.08 o 
   4   6  10       14.68       14.95      5.19 o 
   5   6  10       34.81       41.58      7.63 o 
   6   6  10       28.21       42.56     10.81 o 
  -5   7  10       93.61      118.60     12.97 o 
  -4   7  10       85.09       66.71      9.88 o 
  -3   7  10        0.18       -4.94      4.32 o 
  -2   7  10        5.57        3.89      3.69 o 
  -1   7  10       15.95       13.95      4.00 o 
   0   7  10       11.29       13.48      2.99 o 
   1   7  10       27.23       22.97      3.58 o 
   2   7  10      221.52      211.07      7.94 o 
   3   7  10        0.35       -1.85      3.49 o 
   4   7  10       77.99       67.14      8.51 o 
   5   7  10       63.01       52.05      8.16 o 
   6   7  10       62.94       97.28     13.28 o 
  -5   8  10       21.62       31.50      9.27 o 
  -4   8  10        3.02       -3.09      5.56 o 
  -3   8  10        7.74        9.88      5.56 o 
  -2   8  10        1.25        1.02      3.69 o 
  -1   8  10      106.35       98.72      9.27 o 
   0   8  10       10.69        8.47      3.54 o 
   1   8  10      147.01      155.10      7.15 o 
   2   8  10       36.51       38.49      4.49 o 
   3   8  10      187.07      181.12     11.57 o 
   4   8  10       51.72       56.11      8.26 o 
   5   8  10       14.50       23.75      8.34 o 
  -4   9  10       31.24       39.53      8.65 o 
  -3   9  10        0.30        4.94      5.56 o 
  -2   9  10      101.75      103.97     11.43 o 
  -1   9  10       23.50       25.14      5.03 o 
   0   9  10       26.01       26.00      5.03 o 
   1   9  10      257.53      250.40     10.96 o 
   2   9  10       59.75       61.15      5.53 o 
   3   9  10        6.57        7.24      3.21 o 
   4   9  10       24.61       35.00     12.66 o 
   5   9  10      110.65      138.41     15.13 o 
  -3  10  10        2.32        1.59      4.45 o 
  -2  10  10       92.79       74.17      7.66 o 
  -1  10  10        3.37        4.08      4.11 o 
   0  10  10        8.09        7.48      3.73 o 
   1  10  10        3.05       -2.33      3.25 o 
   2  10  10        1.45        0.34      4.32 o 
   3  10  10       93.91      114.00      7.15 o 
   4  10  10      215.45      249.73     28.11 o 
  -3  11  10        2.79        4.81      4.36 o 
  -2  11  10       10.37        8.34      4.77 o 
  -1  11  10       50.57       48.68     10.19 o 
   0  11  10       17.66       15.69      5.14 o 
   1  11  10       72.79       74.51      7.86 o 
   2  11  10       48.33       55.84      7.20 o 
   3  11  10       60.50       53.20      6.73 o 
   4  11  10       12.77       15.21      5.48 o 
  -1  12  10        6.93        8.52      5.14 o 
   0  12  10        7.77        3.47      4.77 o 
   1  12  10       13.12        8.65      4.85 o 
   2  12  10        7.88        9.27      6.18 o 
  -2  -6  11        0.67      -19.46     12.97 o 
  -1  -6  11       13.21        6.79     14.82 o 
   0  -6  11       15.18       26.56     13.59 o 
   1  -6  11        0.06       23.47      8.65 o 
  -3  -5  11        8.20        8.65     17.30 o 
  -2  -5  11       24.38        6.79     15.44 o 
  -1  -5  11       30.37       22.24     15.44 o 
   0  -5  11        0.03       -1.24      9.27 o 
   1  -5  11        6.61       17.91      8.65 o 
   2  -5  11        7.55       37.68      7.41 o 
   3  -5  11        0.26        1.24      6.18 o 
  -4  -4  11        1.16      -16.06     14.21 o 
  -3  -4  11       16.69        6.79     14.82 o 
  -2  -4  11       11.77        3.09     13.59 o 
  -1  -4  11        0.02       -4.94     10.50 o 
   0  -4  11      100.46      119.22     18.53 o 
   1  -4  11       57.92       61.15     12.97 o 
   2  -4  11        0.41       10.11      7.72 o 
   3  -4  11       11.38       17.30      8.03 o 
   4  -4  11       32.94       29.03     10.50 o 
  -5  -3  11        6.92       -3.02     16.68 o 
  -4  -3  11        4.14        2.70      6.18 o 
  -3  -3  11       26.24        7.41     14.21 o 
  -2  -3  11       26.13       22.24     14.21 o 
  -1  -3  11      514.31      536.17     33.36 o 
   0  -3  11       30.46       27.80     11.74 o 
   1  -3  11        0.25        3.09      6.79 o 
   2  -3  11       16.54       26.46      6.49 o 
   3  -3  11        4.40       20.16      8.96 o 
   4  -3  11        1.43        0.62      6.79 o 
   5  -3  11       25.45       27.80     10.50 o 
  -5  -2  11       41.42       39.72     13.59 o 
  -4  -2  11        4.69       -3.43      4.12 o 
  -3  -2  11       73.03       63.43      7.37 o 
  -2  -2  11      251.23      239.67     23.47 o 
  -1  -2  11      458.83      457.72     29.65 o 
   0  -2  11        5.61        6.18      9.27 o 
   1  -2  11       57.10       59.30     12.35 o 
   2  -2  11       87.12       83.68      8.00 o 
   3  -2  11       22.59       27.76      5.88 o 
   4  -2  11       24.54       80.30      9.88 o 
   5  -2  11        5.96        5.56      8.65 o 
  -5  -1  11        0.16      -17.60     11.74 o 
  -4  -1  11       55.24       50.03     17.30 o 
  -3  -1  11       27.71       25.56      5.66 o 
  -2  -1  11      418.76      411.39     27.80 o 
  -1  -1  11      282.60      265.00     22.24 o 
   0  -1  11      103.18       79.07     14.21 o 
   1  -1  11        0.43       -0.74      3.08 o 
   2  -1  11       97.59       96.41      8.44 o 
   3  -1  11       19.85       22.97      5.68 o 
   4  -1  11        3.46        9.85      7.10 o 
  -5   0  11       91.31      104.60      9.45 o 
  -4   0  11        7.06        9.64      6.79 o 
  -3   0  11      164.98      181.57     10.25 o 
  -2   0  11       15.75       19.03      4.55 o 
  -1   0  11      405.31      395.33     24.71 o 
   0   0  11       33.89       31.50      9.88 o 
   1   0  11      127.41      113.66     13.59 o 
   2   0  11       20.97       23.50      5.01 o 
   3   0  11       25.58       26.34      5.68 o 
   4   0  11       13.80       17.73      6.79 o 
   5   0  11       98.42      125.17     10.20 o 
   6   0  11       33.15       42.62     11.74 o 
  -6   1  11       89.09       89.57     12.35 o 
  -5   1  11        0.30       -2.47      4.94 o 
  -4   1  11      152.02      156.86     17.60 o 
  -3   1  11       89.58       97.85     10.50 o 
  -2   1  11        6.39        9.27      4.36 o 
  -1   1  11      133.47      150.10     16.06 o 
   0   1  11      122.68      105.01     13.59 o 
   1   1  11       17.68       10.43      3.86 o 
   2   1  11      211.74      210.02     16.68 o 
   3   1  11      195.37      156.90     14.82 o 
   4   1  11        4.32        4.32      5.56 o 
   5   1  11       16.42       34.59      9.27 o 
   6   1  11       15.59      105.63     10.50 o 
  -6   2  11       42.34       46.95      9.88 o 
  -5   2  11       49.41       54.36      9.88 o 
  -4   2  11       12.48        7.25      5.32 o 
  -3   2  11      558.67      542.83     16.45 o 
  -2   2  11        0.37       -2.06      3.31 o 
  -1   2  11        0.22       -4.08      3.08 o 
   0   2  11       96.13      106.02      7.41 o 
   1   2  11      265.91      248.94     11.26 o 
   2   2  11       54.41       51.81      6.51 o 
   3   2  11       88.20       85.38      8.07 o 
   4   2  11       21.75       24.43     10.50 o 
   5   2  11        2.82        7.33      7.72 o 
   6   2  11       42.27      113.04     12.97 o 
  -6   3  11       11.96        6.18      7.41 o 
  -5   3  11        7.50        4.94      6.79 o 
  -4   3  11      173.37      176.66     12.97 o 
  -3   3  11      476.93      504.57     15.53 o 
  -2   3  11       20.67       22.15      4.57 o 
  -1   3  11      251.03      253.74     11.74 o 
   0   3  11       37.78       40.88      5.34 o 
   1   3  11       49.77       49.10      6.32 o 
   2   3  11      278.56      260.37     12.21 o 
   3   3  11        0.20        2.78      3.93 o 
   4   3  11       57.15       55.57      8.07 o 
   5   3  11       60.05       71.60      9.14 o 
   6   3  11       24.51       45.61     16.99 o 
  -6   4  11        0.51       -4.32      5.56 o 
  -5   4  11       98.23      126.63     13.59 o 
  -4   4  11       92.81      106.25     10.50 o 
  -3   4  11       56.85       47.56      8.65 o 
  -2   4  11       79.67       87.43      7.12 o 
  -1   4  11        0.09        1.24      3.06 o 
   0   4  11      329.51      335.68      8.72 o 
   1   4  11      356.27      330.37     13.02 o 
   2   4  11       48.54       41.25      6.07 o 
   3   4  11      985.92      940.04     24.85 o 
   4   4  11      241.47      226.17     13.08 o 
   5   4  11       18.30       22.22      6.76 o 
   6   4  11       20.79       45.72     10.81 o 
  -5   5  11        0.02        4.94      6.79 o 
  -4   5  11       83.95       98.83     11.12 o 
  -3   5  11      118.53      108.72     10.50 o 
  -2   5  11        2.40        3.09      4.32 o 
  -1   5  11      267.83      277.85      8.43 o 
   0   5  11       61.51       62.80      4.63 o 
   1   5  11        5.57        1.15      4.94 o 
   2   5  11       95.51       89.43      8.07 o 
   3   5  11      141.33      124.84      9.82 o 
   4   5  11        6.99       11.49      5.56 o 
   5   5  11       96.88       75.42      9.58 o 
   6   5  11       72.16       76.09     10.26 o 
  -5   6  11       96.69       92.04     12.35 o 
  -4   6  11       25.36       23.47      8.03 o 
  -3   6  11        0.22        0.62      4.94 o 
  -2   6  11       10.39        6.18      4.94 o 
  -1   6  11        6.16        1.57      2.45 o 
   0   6  11      226.73      212.33      7.41 o 
   1   6  11      126.02      115.86      5.84 o 
   2   6  11        2.85        1.60      3.69 o 
   3   6  11       56.80       58.10      8.07 o 
   4   6  11       86.71       84.57      9.49 o 
   5   6  11       43.64       44.39      8.07 o 
   6   6  11       15.87       25.99     12.05 o 
  -5   7  11        2.50       -2.47      6.18 o 
  -4   7  11       65.46       61.15      9.88 o 
  -3   7  11       52.29       51.89      8.65 o 
  -2   7  11       65.44       45.09      7.41 o 
  -1   7  11      185.76      165.07      8.61 o 
   0   7  11       71.19       73.29      5.13 o 
   1   7  11       21.37       19.48      3.52 o 
   2   7  11      570.15      546.79     18.77 o 
   3   7  11       37.18       36.08      6.95 o 
   4   7  11       54.37       46.83      7.63 o 
   5   7  11       38.20       43.68     11.12 o 
  -4   8  11        5.89        5.56      6.79 o 
  -3   8  11       32.04       25.94      7.41 o 
  -2   8  11        2.05       -1.51      3.41 o 
  -1   8  11      158.93      145.84      8.76 o 
   0   8  11        9.15       12.13      4.00 o 
   1   8  11       84.11       84.95      5.76 o 
   2   8  11       26.95       28.48      4.26 o 
   3   8  11       19.37       16.33      5.45 o 
   4   8  11       85.18       73.76     14.21 o 
   5   8  11      100.99      123.91     18.53 o 
  -4   9  11       45.89       39.53      9.27 o 
  -3   9  11        5.05        8.03      6.18 o 
  -2   9  11        0.87       -0.25      6.18 o 
  -1   9  11       29.86       31.54      5.48 o 
   0   9  11       71.03       71.28      7.08 o 
   1   9  11       19.02       20.64      4.68 o 
   2   9  11      191.70      200.80      8.61 o 
   3   9  11      139.67      144.26     16.37 o 
   4   9  11       16.41       28.66     14.52 o 
   5   9  11        5.39       21.26     13.59 o 
  -3  10  11       12.26       10.50      6.18 o 
  -2  10  11      128.87      122.84      9.34 o 
  -1  10  11       32.32       32.93      7.41 o 
   0  10  11       68.61       68.48      7.08 o 
   1  10  11       34.24       26.32      6.18 o 
   2  10  11       31.17       28.89      5.70 o 
   3  10  11       17.12       54.74     27.80 o 
   4  10  11       91.53      190.25     16.06 o 
  -2  11  11        2.21       -2.12      4.21 o 
  -1  11  11       60.57       64.57      7.72 o 
   0  11  11        0.16        2.72      4.11 o 
   1  11  11        3.60        6.27      5.56 o 
   2  11  11       41.30       44.84      6.44 o 
   3  11  11      182.98      193.68     11.27 o 
   0  12  11       22.43       21.31      7.41 o 
   1  12  11       14.94       13.75      5.87 o 
  -2  -5  12        1.46       -5.56     13.59 o 
  -1  -5  12       22.88       16.06     14.21 o 
   0  -5  12      126.95      143.31     19.77 o 
   1  -5  12        1.97       28.41      9.27 o 
  -3  -4  12       11.08      -11.74     15.44 o 
  -2  -4  12       83.23       74.74     19.77 o 
  -1  -4  12      101.81       95.74     19.15 o 
   0  -4  12      172.94      171.72     19.77 o 
   1  -4  12        3.56       26.56      8.65 o 
   2  -4  12        6.95       35.21      8.65 o 
   3  -4  12       22.27       16.06      8.65 o 
  -4  -3  12        0.76      -15.44     14.21 o 
  -3  -3  12       30.20       34.59     17.30 o 
  -2  -3  12        9.82        6.79     12.35 o 
  -1  -3  12      170.94      148.25     19.77 o 
   0  -3  12      134.51      157.52     19.15 o 
   1  -3  12        1.18        4.32      6.79 o 
   2  -3  12        9.40       27.18      8.03 o 
   3  -3  12        7.28       24.56     16.99 o 
   4  -3  12        6.20        1.85      7.41 o 
  -4  -2  12       33.02       32.74     17.91 o 
  -3  -2  12        0.22      -12.97     12.35 o 
  -2  -2  12       58.14       57.45     16.68 o 
  -1  -2  12      231.09      216.82     21.62 o 
   0  -2  12       60.36       38.92     12.35 o 
   1  -2  12       38.08       48.80     11.74 o 
   2  -2  12        7.04        9.18      4.57 o 
   3  -2  12        0.58        9.35     10.19 o 
   4  -2  12        5.29        6.18      7.41 o 
  -5  -1  12       60.24       62.39     20.38 o 
  -4  -1  12        3.62       -3.71     13.59 o 
  -3  -1  12       51.75       57.45     16.68 o 
  -2  -1  12      112.27      137.13     21.00 o 
  -1  -1  12       11.67       20.38     11.12 o 
   0  -1  12      134.98      132.19     16.06 o 
   1  -1  12       17.67       17.91      8.65 o 
   2  -1  12        3.62        5.79      4.13 o 
   3  -1  12       49.19       54.51      7.83 o 
   4  -1  12       31.34       60.23     17.30 o 
   5  -1  12        0.36        0.00      6.79 o 
  -5   0  12       58.12       62.37     16.99 o 
  -4   0  12       23.03       17.47      5.74 o 
  -3   0  12        4.86        3.79      4.59 o 
  -2   0  12      587.92      554.70     32.12 o 
  -1   0  12       22.40       18.53      9.88 o 
   0   0  12        2.71        4.32      6.79 o 
   1   0  12       55.32       59.30     11.74 o 
   2   0  12      133.61      116.13     14.21 o 
   3   0  12        0.06        2.47      3.93 o 
   4   0  12      105.65      122.04     10.05 o 
   5   0  12       54.77       32.12     10.50 o 
  -5   1  12       19.65       27.18      7.41 o 
  -4   1  12       19.31       15.10      6.79 o 
  -3   1  12      207.27      206.49     11.04 o 
  -2   1  12       97.62       95.74     15.44 o 
  -1   1  12       53.66       47.56     11.74 o 
   0   1  12       90.97       93.27     12.97 o 
   1   1  12       91.12       85.86      7.72 o 
   2   1  12       41.07       40.08      6.23 o 
   3   1  12      155.84      158.75     16.06 o 
   4   1  12       39.73       58.06     11.74 o 
   5   1  12       34.45       56.21     11.12 o 
  -5   2  12        0.70       -6.49      4.32 o 
  -4   2  12      212.18      240.75     19.46 o 
  -3   2  12       93.05      101.75      8.89 o 
  -2   2  12        0.24       -4.84      4.32 o 
  -1   2  12       16.01       33.97      9.88 o 
   0   2  12        0.03       -1.24      4.94 o 
   1   2  12      145.31      135.97     10.19 o 
   2   2  12      235.71      218.05     11.70 o 
   3   2  12       28.20       28.63      6.11 o 
   4   2  12      117.76      102.09      9.82 o 
   5   2  12       97.43      106.10      9.82 o 
  -5   3  12       15.84       17.91      8.03 o 
  -4   3  12        0.27       -2.47      5.56 o 
  -3   3  12       59.87       74.09      8.03 o 
  -2   3  12       49.89       53.53      6.51 o 
  -1   3  12       35.34       29.65      8.65 o 
   0   3  12      407.39      400.89     22.86 o 
   1   3  12       34.31       38.92      6.07 o 
   2   3  12        5.07        6.49      3.93 o 
   3   3  12       32.81       28.10      8.03 o 
   4   3  12       90.75       80.06      9.58 o 
   5   3  12       28.90       40.93      7.83 o 
   6   3  12       53.42       82.63     37.37 o 
  -5   4  12       22.70       21.00      8.03 o 
  -4   4  12      152.33      148.87     12.35 o 
  -3   4  12       38.22       49.42      8.65 o 
  -2   4  12       12.09       19.20      6.49 o 
  -1   4  12       85.23       88.38      6.96 o 
   0   4  12      125.11       97.55      7.56 o 
   1   4  12      154.74      153.80      9.58 o 
   2   4  12      104.43       97.99      8.30 o 
   3   4  12       47.65       47.23      7.39 o 
   4   4  12       33.29       34.25      6.95 o 
   5   4  12       76.67       72.14      9.58 o 
   6   4  12       16.01       19.22     14.82 o 
  -5   5  12        1.91       -1.24      6.18 o 
  -4   5  12       11.79        9.27      6.18 o 
  -3   5  12       49.08       33.97      8.03 o 
  -2   5  12      104.25       95.13      9.88 o 
  -1   5  12      298.38      282.33     10.96 o 
   0   5  12      492.73      467.00     15.65 o 
   1   5  12       45.12       45.50      6.55 o 
   2   5  12        6.83        9.57      4.37 o 
   3   5  12      198.62      194.96     12.23 o 
   4   5  12       25.35       29.97      6.95 o 
   5   5  12       18.81       31.24     11.43 o 
  -5   6  12        7.80       -0.62      6.79 o 
  -4   6  12      103.96      111.80     12.97 o 
  -3   6  12       26.65       33.36      8.03 o 
  -2   6  12       82.80       70.42      8.65 o 
  -1   6  12        3.93       10.86      4.32 o 
   0   6  12      215.26      189.33      7.42 o 
   1   6  12      137.08      160.84     10.26 o 
   2   6  12       76.88       82.49      8.26 o 
   3   6  12        6.45        5.07      4.11 o 
   4   6  12       10.20       15.30      5.63 o 
   5   6  12       55.76       75.33     15.44 o 
  -4   7  12        2.35        4.32      6.79 o 
  -3   7  12       78.59       72.89      9.88 o 
  -2   7  12        2.42        5.56      4.94 o 
  -1   7  12        6.44        1.85      3.54 o 
   0   7  12      145.38      152.11      6.89 o 
   1   7  12      122.09      117.61      8.95 o 
   2   7  12       27.56       39.04      8.03 o 
   3   7  12      215.87      209.00     16.06 o 
   4   7  12      101.51      111.63     17.60 o 
   5   7  12        0.58       13.29     16.68 o 
  -4   8  12       90.03       91.42     11.74 o 
  -3   8  12        6.34        1.85      5.56 o 
  -2   8  12       62.41       57.45      8.65 o 
  -1   8  12      109.65      117.78      8.31 o 
   0   8  12       52.19       47.76      5.93 o 
   1   8  12      158.06      157.54      7.49 o 
   2   8  12      190.09      202.00     12.23 o 
   3   8  12       18.53       18.84      6.11 o 
   4   8  12        0.11        0.46      8.96 o 
   5   8  12        6.02       57.65     29.96 o 
  -3   9  12       59.45       59.92      9.88 o 
  -2   9  12      127.60      113.66     11.12 o 
  -1   9  12        0.03       -4.25      3.18 o 
   0   9  12       77.69       72.27      7.08 o 
   1   9  12        9.81        9.35      4.21 o 
   2   9  12        2.64        9.49      5.87 o 
   3   9  12      133.43      154.79     27.80 o 
   4   9  12       91.34      117.42     24.40 o 
  -3  10  12        7.71       19.15      7.41 o 
  -2  10  12        0.03        0.25      4.11 o 
  -1  10  12       87.42       69.67      8.34 o 
   0  10  12       22.88       21.13      5.14 o 
   1  10  12       82.10       69.26      8.34 o 
   2  10  12       70.66       81.54     14.21 o 
   3  10  12       16.02       53.60     27.18 o 
   4  10  12      109.97      216.82     17.30 o 
  -2  11  12       57.47       57.38      8.96 o 
  -1  11  12       12.25       13.71      6.18 o 
   0  11  12       50.55       52.74      7.12 o 
   1  11  12       14.28       15.32      5.14 o 
   2  11  12        2.54        0.28      4.02 o 
  -2  -4  13        7.67       10.50     13.59 o 
  -1  -4  13       14.12       14.21     13.59 o 
   0  -4  13      137.95      147.01     19.15 o 
   1  -4  13        1.17       24.71      8.65 o 
  -3  -3  13       10.32       -6.79     14.21 o 
  -2  -3  13       35.12       25.94     14.82 o 
  -1  -3  13       72.09       78.45     17.30 o 
   0  -3  13       28.45       27.80     11.74 o 
   1  -3  13       19.39       40.77     10.50 o 
   2  -3  13        0.15       32.12      8.03 o 
   3  -3  13        1.67        4.94      7.41 o 
  -4  -2  13       18.87       15.44     17.91 o 
  -3  -2  13        2.41       -8.65     11.74 o 
  -2  -2  13        9.61       10.50     11.74 o 
  -1  -2  13      393.44      354.56     27.18 o 
   0  -2  13       10.55        8.65      9.27 o 
   1  -2  13        5.46       16.06      8.65 o 
   2  -2  13       17.73       27.18      9.27 o 
   3  -2  13        8.97       26.34     17.30 o 
  -4  -1  13        1.57      -15.44     12.97 o 
  -3  -1  13        9.22        3.71     12.97 o 
  -2  -1  13      114.33      125.39     19.77 o 
  -1  -1  13       34.02       53.12     14.21 o 
   0  -1  13       65.06       72.27     14.82 o 
   1  -1  13       60.60       69.80     13.59 o 
   2  -1  13        2.06        5.46      4.13 o 
   3  -1  13       28.48       31.55      6.55 o 
   4  -1  13       17.28       57.13     29.65 o 
  -4   0  13        5.66        0.62      5.11 o 
  -3   0  13      105.52      101.92     19.15 o 
  -2   0  13       82.54       82.77     16.06 o 
  -1   0  13       16.11       21.00     10.50 o 
   0   0  13       45.32       61.77     12.97 o 
   1   0  13        0.26        4.32      6.79 o 
   2   0  13       92.82       95.13     13.59 o 
   3   0  13       33.14       38.30     10.50 o 
   4   0  13       12.46       46.33      9.88 o 
   5   0  13        4.53      126.01     11.12 o 
  -5   1  13       32.81       35.83      9.27 o 
  -4   1  13       17.84       11.32      5.52 o 
  -3   1  13       13.56       21.62     11.74 o 
  -2   1  13        3.88        4.32      8.65 o 
  -1   1  13        2.23       12.97      8.65 o 
   0   1  13       25.23       29.03      9.27 o 
   1   1  13      305.56      274.26     21.00 o 
   2   1  13       30.83       35.02      6.32 o 
   3   1  13        2.05        5.10      4.30 o 
   4   1  13        0.26       10.98     10.19 o 
   5   1  13        7.06       66.71      8.65 o 
  -5   2  13       19.19       23.47      8.03 o 
  -4   2  13       59.77       67.86     17.30 o 
  -3   2  13      122.63      137.64      9.45 o 
  -2   2  13        2.71        0.00      6.79 o 
  -1   2  13       30.37       32.74      9.88 o 
   0   2  13       79.88       81.54     12.35 o 
   1   2  13       31.06       27.10      6.79 o 
   2   2  13       43.14       58.27      7.72 o 
   3   2  13      152.65      150.62     10.89 o 
   4   2  13      182.20      166.57     12.23 o 
   5   2  13       21.26       37.32     16.99 o 
  -5   3  13       54.12       59.30     11.12 o 
  -4   3  13        3.43        1.24      6.18 o 
  -3   3  13        3.93        2.70      5.56 o 
  -2   3  13       37.10       35.83      9.88 o 
  -1   3  13        6.22       11.74      6.79 o 
   0   3  13      313.60      279.82     20.38 o 
   1   3  13      276.17      278.20     13.19 o 
   2   3  13       75.97       79.63      8.70 o 
   3   3  13       58.73       63.87      8.44 o 
   4   3  13       79.02       81.16     10.02 o 
   5   3  13        4.98       15.60     10.81 o 
  -5   4  13        0.69       -3.09      6.79 o 
  -4   4  13       18.03       17.30      7.41 o 
  -3   4  13      168.32      169.87     13.59 o 
  -2   4  13       15.19       23.19      6.49 o 
  -1   4  13      251.13      265.00     19.15 o 
   0   4  13       21.74       40.77      9.27 o 
   1   4  13      125.62      115.84      8.95 o 
   2   4  13       89.40       92.65      8.51 o 
   3   4  13       43.98       46.14      9.27 o 
   4   4  13        6.99        6.82      5.45 o 
   5   4  13       27.27       42.27     13.90 o 
  -4   5  13       29.43       24.09      8.03 o 
  -3   5  13        1.05        2.47      6.18 o 
  -2   5  13       97.81      115.51     11.12 o 
  -1   5  13       12.81       30.89      8.03 o 
   0   5  13       10.01       16.77      7.41 o 
   1   5  13      232.76      211.54     11.77 o 
   2   5  13       22.53       21.47      7.41 o 
   3   5  13        0.20        0.78      4.13 o 
   4   5  13      108.96      118.01     10.26 o 
   5   5  13       76.61       84.14     18.22 o 
  -4   6  13        0.80        2.47      6.79 o 
  -3   6  13      190.74      213.11     14.82 o 
  -2   6  13       34.59       30.89      7.41 o 
  -1   6  13      274.27      241.31     13.90 o 
   0   6  13      138.23      148.23      9.82 o 
   1   6  13        1.12        0.16      3.25 o 
   2   6  13      174.73      171.44     11.36 o 
   3   6  13      136.70      148.19     11.13 o 
   4   6  13       12.56       11.12      5.68 o 
   5   6  13        8.31       18.55      6.07 o 
  -4   7  13       23.07       17.30      8.03 o 
  -3   7  13        0.06       -3.71      5.56 o 
  -2   7  13      109.96       97.60     11.12 o 
  -1   7  13      167.14      171.72     11.74 o 
   0   7  13       16.75       19.94      5.24 o 
   1   7  13      140.36      141.55     10.02 o 
   2   7  13       20.59       25.71      6.11 o 
   3   7  13        5.66       13.84      9.27 o 
   4   7  13       74.92       96.17     22.86 o 
   5   7  13       17.47       47.50     25.33 o 
  -3   8  13       60.61       69.18     10.50 o 
  -2   8  13       10.95       15.44      6.18 o 
  -1   8  13        0.33       -3.09      4.32 o 
   0   8  13      100.81       96.20     11.43 o 
   1   8  13       42.40       53.61     15.75 o 
   2   8  13      219.98      239.05     19.15 o 
   3   8  13      114.78      115.13     12.05 o 
   4   8  13        1.58       14.89     13.90 o 
  -3   9  13        5.73        3.71      5.56 o 
  -2   9  13       23.54       29.65      7.41 o 
  -1   9  13       59.00       69.66      7.27 o 
   0   9  13       52.72       48.26      7.10 o 
   1   9  13      154.59      147.63     15.44 o 
   2   9  13       51.96      118.60     11.74 o 
   3   9  13       15.13       51.64     29.65 o 
   4   9  13        9.80        9.27      9.27 o 
  -2  10  13       11.67       25.94      7.41 o 
  -1  10  13        0.23        1.21      4.21 o 
   0  10  13       28.15       26.17      5.60 o 
   1  10  13       19.14       21.81      5.24 o 
   2  10  13       32.28       18.53      9.88 o 
   3  10  13       62.75      163.07     13.59 o 
  -1  11  13       47.33       48.30      9.88 o 
   0  11  13        1.69        5.78      8.03 o 
   1  11  13        9.97       14.68      6.49 o 
   2  11  13       15.59       12.97      9.88 o 
  -2  -3  14       19.76       17.91     13.59 o 
  -1  -3  14       40.93       48.18     15.44 o 
   0  -3  14        1.25       23.47      9.88 o 
   1  -3  14       19.55       41.39     11.12 o 
   2  -3  14       10.37       51.89     10.50 o 
  -3  -2  14        7.58       15.44     14.82 o 
  -2  -2  14       38.73       56.21     16.68 o 
  -1  -2  14       40.39       40.77     12.97 o 
   0  -2  14       57.68       72.27     14.82 o 
   1  -2  14        8.06       29.65      9.88 o 
   2  -2  14        2.88       32.12      8.03 o 
   3  -2  14       14.48       89.57     10.50 o 
  -3  -1  14        8.38        3.09     11.74 o 
  -2  -1  14        6.33       11.12     11.12 o 
  -1  -1  14       11.90       21.62     11.12 o 
   0  -1  14        0.01       10.50      8.65 o 
   1  -1  14       54.65       75.98     14.21 o 
   2  -1  14       62.42       79.68     13.59 o 
   3  -1  14        1.21       30.27      7.41 o 
  -4   0  14       31.12       17.91     15.44 o 
  -3   0  14       24.73       33.97     14.82 o 
  -2   0  14       40.84       56.83     14.21 o 
  -1   0  14       12.12        6.18      8.65 o 
   0   0  14       82.00       93.27     15.44 o 
   1   0  14       65.28       69.18     13.59 o 
   2   0  14       31.21       45.71     11.12 o 
   3   0  14        3.45       21.62      8.03 o 
   4   0  14       45.08      105.01     12.35 o 
  -4   1  14       73.95       69.18     17.91 o 
  -3   1  14        0.13       11.12     11.12 o 
  -2   1  14        0.11        4.94      8.03 o 
  -1   1  14       13.73       22.24      9.88 o 
   0   1  14        1.12        6.18      6.79 o 
   1   1  14      140.96      149.49     16.68 o 
   2   1  14      142.16      150.30     10.89 o 
   3   1  14       12.34       14.59      7.10 o 
   4   1  14       85.71       92.87     14.52 o 
  -4   2  14        0.98       -3.09      5.56 o 
  -3   2  14       37.35       54.98     12.97 o 
  -2   2  14       49.21       80.30     14.21 o 
  -1   2  14        0.72       11.74      6.79 o 
   0   2  14      129.48      138.98     16.06 o 
   1   2  14      111.88      103.77     14.21 o 
   2   2  14       61.52       63.55      8.16 o 
   3   2  14       77.50       99.31     10.37 o 
   4   2  14       13.12       27.29     16.99 o 
  -4   3  14       39.81       31.50      9.27 o 
  -3   3  14       13.19       29.65      9.27 o 
  -2   3  14        2.91       10.50      7.41 o 
  -1   3  14       22.09       30.27      9.27 o 
   0   3  14       18.76       31.50      8.65 o 
   1   3  14        1.11        3.09      5.56 o 
   2   3  14      189.23      181.68     11.77 o 
   3   3  14        9.10        6.27      4.57 o 
   4   3  14        7.09       23.71      6.32 o 
  -4   4  14        6.52        1.85      6.79 o 
  -3   4  14        4.58        1.85      6.18 o 
  -2   4  14      182.87      235.96     19.15 o 
  -1   4  14       11.54       22.24      8.03 o 
   0   4  14      421.04      376.18     24.09 o 
   1   4  14       52.15       61.13      7.63 o 
   2   4  14        1.62        6.79      4.80 o 
   3   4  14      101.11       97.61     10.19 o 
   4   4  14       90.05      100.47     10.26 o 
   5   4  14        0.04        4.94      8.65 o 
  -4   5  14       10.11        1.85      6.79 o 
  -3   5  14       57.74       70.42     10.50 o 
  -1   5  14      221.27      250.79     19.15 o 
   0   5  14       43.04       47.56      9.88 o 
   1   5  14       62.26       61.91     11.12 o 
   2   5  14       53.68       53.08      7.63 o 
   3   5  14       31.52       46.82     10.81 o 
   4   5  14        1.18       10.55     13.28 o 
  -4   6  14        0.32       -1.24      6.79 o 
  -3   6  14       62.15       74.12     11.12 o 
  -2   6  14      144.96      155.66     12.35 o 
   0   6  14       35.17       58.68     10.50 o 
   1   6  14       43.79       45.82      7.20 o 
   2   6  14       12.98       19.60      5.87 o 
   3   6  14      112.83      135.92     10.69 o 
   4   6  14       66.36       90.25      9.93 o 
  -3   7  14       41.22       37.68      8.65 o 
  -2   7  14        3.39        2.47      4.94 o 
   0   7  14       40.50       58.29     17.60 o 
   1   7  14       14.16       28.30     10.19 o 
   2   7  14      206.76      219.06     15.75 o 
   3   7  14       30.16       57.45     11.74 o 
   4   7  14        3.47       16.85     17.91 o 
  -3   8  14       19.99       31.50      8.65 o 
  -2   8  14      105.05      112.42     11.12 o 
  -1   8  14        8.09       17.30      5.56 o 
   0   8  14        0.21       -6.79      6.18 o 
   1   8  14       40.30       34.59      9.88 o 
   2   8  14       13.37       44.12     23.78 o 
   3   8  14       70.41       96.91     17.91 o 
   4   8  14       57.34      116.75     12.97 o 
  -2   9  14        1.37        3.09      5.56 o 
  -1   9  14        3.76        3.09      4.94 o 
   0   9  14       55.93       53.74     11.74 o 
   1   9  14        1.66       -6.79      6.79 o 
   2   9  14       74.04      153.19     13.59 o 
   3   9  14       34.51       33.36     11.12 o 
  -1  10  14       23.65       22.24      6.79 o 
   0  10  14        1.93       -1.98      8.96 o 
   1  10  14       89.71       93.89     14.82 o 
   2  10  14       10.50       11.12      9.88 o 
  -1  -2  15        6.82       24.09     11.74 o 
   0  -2  15       28.49       67.33     14.21 o 
   1  -2  15       37.05       98.22     14.21 o 
  -2  -1  15        0.28        3.71      9.88 o 
  -1  -1  15       11.51       31.50     11.12 o 
   0  -1  15       22.86       35.21     10.50 o 
   1  -1  15        3.60       21.00      8.03 o 
   2  -1  15       32.04       50.03     11.74 o 
  -3   0  15        0.71       -4.32      9.88 o 
  -2   0  15       18.61       43.86     13.59 o 
  -1   0  15       19.57       39.53     11.12 o 
   0   0  15       15.69       31.50     10.50 o 
   1   0  15       69.19       90.19     15.44 o 
   2   0  15       53.90       84.63     14.82 o 
   3   0  15        3.79       33.97      8.65 o 
  -3   1  15       41.93       64.86     15.44 o 
  -2   1  15        0.09       12.97      8.03 o 
  -1   1  15        4.52       19.15      8.65 o 
   0   1  15       18.62       33.36     10.50 o 
   1   1  15       34.78       38.30     11.12 o 
   2   1  15        9.00       37.06     10.50 o 
   3   1  15       46.67       73.43     19.77 o 
  -3   2  15       19.80       45.71     11.74 o 
  -2   2  15        1.06       17.91      8.03 o 
  -1   2  15       48.42       67.33     12.97 o 
   0   2  15       14.53       21.00      8.03 o 
   1   2  15      318.86      325.53     24.71 o 
   2   2  15       28.05       58.06     11.74 o 
   3   2  15        0.85       13.09      8.03 o 
   4   2  15       56.60       85.78     22.55 o 
  -3   3  15       23.91       55.59     11.12 o 
  -2   3  15       16.00       37.68      9.27 o 
  -1   3  15        0.88       15.44      6.79 o 
   0   3  15      144.06      140.22     16.06 o 
   1   3  15       20.89       34.59      9.88 o 
   2   3  15       35.82       54.69      8.96 o 
   3   3  15       51.93       75.69     18.22 o 
   4   3  15        4.20       29.42     15.75 o 
  -2   4  15       43.97       96.98     11.74 o 
  -1   4  15       64.08      103.77     12.97 o 
   1   4  15       38.20       56.21     11.74 o 
   2   4  15       35.57       44.32      7.39 o 
   3   4  15        6.43       19.00      5.25 o 
   4   4  15       57.25      100.19     26.87 o 
  -1   5  15       14.50       35.21      8.03 o 
   0   5  15       12.62       39.53      9.27 o 
   1   5  15        3.69       16.06      6.79 o 
   2   5  15        2.30       11.84     10.81 o 
   3   5  15      116.87      142.34     14.82 o 
   4   5  15       20.55       24.09     10.50 o 
  -3   6  15       24.42       21.62      8.65 o 
   0   6  15        8.52       20.38      5.56 o 
   1   6  15        6.40       11.70     13.28 o 
   2   6  15        8.40       19.35     13.59 o 
   3   6  15       24.18       79.07     11.12 o 
   4   6  15       31.12       75.36     11.12 o 
  -3   7  15       11.59       12.35      7.41 o 
   0   7  15        7.91       58.06      7.41 o 
   2   7  15        0.14       15.57     15.44 o 
   3   7  15       61.75       95.14     16.99 o 
  -2   8  15        6.66        6.18      5.56 o 
   2   8  15       79.88      142.07     13.59 o 
   0   9  15       36.49       25.33      9.88 o 
   1   9  15       43.35       30.89     11.12 o 
   2   9  15       37.54       93.89      9.88 o 
  -1   0  16        6.50       33.97      9.27 o 
   0   0  16       12.91       39.53      9.88 o 
  -2   1  16       16.68       47.56     11.74 o 
  -1   1  16        4.84       24.71      7.41 o 
   1   1  16       86.17      130.34     16.06 o 
   2   1  16        0.32       25.94      7.41 o 
  -2   2  16       22.24       42.00     10.50 o 
  -1   2  16        5.89       33.97      9.88 o 
   0   2  16       17.91       44.47     10.50 o 
   1   2  16        3.61       24.09      8.65 o 
   2   2  16       47.94       84.63     12.35 o 
  -2   3  16       23.61       83.39     11.74 o 
  -1   3  16       14.63       32.74      8.65 o 
   0   3  16        1.87       27.80      8.03 o 
   1   3  16       17.64       45.09     10.50 o 
   2   3  16        4.16       29.65      8.03 o 
   3   3  16        9.67       11.12      8.65 o 
  -2   4  16       10.03       71.04      9.27 o 
  -1   4  16       24.80       67.33      9.88 o 
   0   4  16       37.55       50.65      9.88 o 
   1   4  16       11.57       32.74      8.65 o 
   2   4  16       21.67       44.47      9.88 o 
   3   4  16        7.11       43.37     27.18 o 
  -1   5  16       10.25       74.12      9.27 o 
   0   5  16        4.27       55.59      8.03 o 
   1   5  16        4.05       30.89      8.03 o 
   2   5  16        0.16       20.13     15.44 o 
   0   6  16       22.65       86.48      9.88 o 
   2   6  16       27.04       28.41     10.50 o 
   3   6  16       46.79      106.86     12.35 o 
   1   7  16       26.27      104.39     10.50 o 
   1   8  16        1.40       -4.94      6.79 o 
   0   3  17        4.79       36.44      8.03 o 
   1   3  17        9.70       64.86      9.27 o 
  -1   4  17       13.40       70.42      8.65 o 
   0   4  17        1.86       57.45      8.65 o 
   1   4  17       14.61       71.65      9.88 o 
   0   5  17        4.30       61.77      8.65 o 
   1   5  17       17.40       75.36      9.27 o 
   0   6  17       14.27      101.30      9.27 o 
                                                 
